# Supplementary material for: Restoration of RNA helicase DDX5 suppresses hepatitis B virus (HBV) biosynthesis and Wnt signaling in HBV-related hepatocellular carcinoma
Source: Theranostics. 2020 Sep 1;10(24):10957–72. doi: 10.7150/thno.49629 (PMC7532671; doi:10.7150/thno.49629)
Supplement: Supplementary file 2 — Supplementary table S5, S6. [file thnov10p10957s2.xlsx]

## Sheet: Table S5A
Table S5A: open and close chromatin regions in DDX5 KD cells
Open Chromatin Regions in DDX5 KD					Close Chromatin Regions in DDX5 KD
Chr	Start	End	Gene Name		Chr	Start	End	Gene Name
chr13	64467241	64470649	LOC102723968		chr4	189080751	189081507	TRIML1
chr9	11064822	11065481	PTPRD-AS2		chr5	89971125	89971433	ADGRV1
chr17	50743335	50744123	LINC02089		chr17	18965446	18965722	GRAP
chr15	75165184	75165675	SCAMP2		chr5	147018885	147019162	JAKMIP2-AS1
chr4	82553198	82553556	RASGEF1B		chr3	195574149	195574528	LINC01983
chr2	84938689	84939184	TRABD2A		chr2	71454319	71454556	PAIP2B
chrX	146262483	146262935	MIR513C		chr2	195504041	195504275	LINC01790
chr2	80658356	80658761	CTNNA2		chr18	12730253	12730677	LINC01882
chr5	5298383	5298660	ICE1		chr6	8959103	8959466	HULC
chr2	16229919	16230569	GACAT3		chr17	53532369	53532623	MMD
chr9	8961219	8961528	PTPRD-AS1		chr11	122021446	122021696	MIR100
chr2	57540808	57541105	VRK2		chr2	189915066	189915298	MIR3606
chr15	91772148	91772425	SV2B		chr12	87402606	87402926	MGAT4C
chr1	61198755	61199063	LOC101926964		chr1	248618458	248618701	OR2T2
chr9	42869076	42869433	LOC286297		chr3	141131807	141132092	ZBTB38
chr3	177711043	177711814	LINC02015		chr2	54461316	54461637	TSPYL6
chr2	186508249	186508548	LOC101927196		chr6	82727034	82727277	LINC02542
chr2	76356764	76357321	GCFC2		chr16	81499107	81499347	CMIP
chr5	23090373	23090675	CDH12		chr1	95349512	95349736	CNN3
chr1	214485891	214486322	SMYD2		chr16	66467634	66467944	BEAN1
chr15	75135024	75135743	ULK3		chr20	60813264	60813578	OSBPL2
chr6	124692782	124693019	NKAIN2		chr5	113697759	113698044	KCNN2
chr2	206083663	206084054	NRP2		chr5	140080005	140080231	ZMAT2
chr12	34098088	34098484	ALG10		chr12	71866271	71866577	LGR5
chr4	180206948	180207234	LINC01099		chr20	8125304	8125704	PLCB1
chr3	120087986	120088269	LRRC58		chr10	5903318	5903645	FBH1
chr3	100444776	100445113	TFG		chr1	160023498	160024002	KCNJ10
chr18	59968393	59968676	TNFRSF11A		chr17	5095040	5095264	ZNF594
chr5	154327307	154327561	MRPL22		chr2	206565332	206565726	NRP2
chr6	130364646	130364920	L3MBTL3		chr4	7767410	7767674	AFAP1-AS1
chr2	197141011	197141401	LOC101927482		chr16	67260836	67261092	TMEM208
chr11	82535337	82535630	PRCP		chr2	227700819	227701054	RHBDD1
chr2	214320234	214320691	SPAG16		chr16	83986997	83987451	OSGIN1
chr2	8556742	8557158	LINC00299		chr2	111526074	111526464	ACOXL
chr7	124364419	124365289	GPR37		chr8	73841402	73841626	TERF1
chr9	12972745	12973052	SNORD137		chr5	137911186	137911541	HSPA9
chr2	85370813	85371045	TCF7L1		chr5	141659855	141660092	SPRY4-IT1
chr11	124209973	124210263	OR8D2		chr10	33237431	33237655	ITGB1
chr5	119704793	119705423	PRR16		chr20	46602285	46602522	LINC01523
chr6	12203169	12203619	EDN1		chr9	65703344	65703648	SPATA31A7
chr9	82198986	82199380	TLE4		chr12	124965968	124966227	NCOR2
chr4	171023598	171023922	AADAT		chr17	26903878	26904117	ALDOC
chr7	51396172	51396413	COBL		chr2	102674236	102674540	IL1R1
chr13	91155075	91155541	LINC01049		chr2	190407017	190407247	SLC40A1
chr11	17828743	17828997	KCNC1		chr1	248799918	248800218	OR2T35
chr2	84714491	84715105	SUCLG1		chr14	40075054	40075328	FBXO33
chr1	194073434	194073835	LINC01031		chr9	68302802	68303031	LINC00537
chr9	109163254	109163571	MIR8081		chr20	52811353	52811616	PFDN4
chr13	80435793	80436408	LINC00382		chr1	160040040	160040341	KCNJ10
chr2	141150301	141150540	MIR7157		chr12	24907722	24907972	BCAT1
chr14	82447195	82447712	LINC02311		chr18	32509409	32509647	MAPRE2
chr2	194332224	194332500	PCGEM1		chr6	158447585	158447851	SYNJ2
chr12	98816595	98816824	SLC9A7P1		chr14	40673960	40674204	LINC02315
chr7	154742758	154743021	PAXIP1-AS2		chr1	17222612	17222930	LOC105376805
chr2	184407323	184407926	NUP35		chr16	80574635	80574954	DYNLRB2
chr18	54877785	54878017	LINC02565		chr9	15100095	15100383	LOC389705
chr2	7497103	7497481	LOC100506274		chr12	87565737	87565969	LOC105369879
chr7	94947859	94948189	PON1		chr21	27512474	27512787	APP
chr2	110540269	110540527	RGPD6		chr2	38838356	38838733	HNRNPLL
chr16	31512993	31513290	C16orf58		chr16	29816918	29817332	MAZ
chr4	28107018	28107587	MIR4275		chrX	92759322	92759546	NAP1L3
chr3	90060665	90060894	EPHA3		chr1	55013631	55013913	ACOT11
chr4	92934645	92934966	LNCPRESS2		chr1	97070241	97070524	PTBP2
chr4	86431228	86431461	ARHGAP24		chr8	21777034	21777304	XPO7
chr11	128080325	128080634	LINC02098		chr1	115722249	115722473	TSPAN2
chr7	122397045	122397345	RNF148		chr5	99057385	99057615	LINC02113
chr5	115880466	115880710	SEMA6A-AS2		chr1	28099635	28099862	STX12
chr8	73050892	73051357	TRPA1		chr5	10184	10526	PLEKHG4B
chr1	96315588	96316024	LOC102723661		chr11	29343117	29343602	LINC02546
chr2	133389817	133390376	LYPD1		chr6	115964965	115965257	LINC02534
chr8	53542151	53542416	ALKAL1		chr16	64195177	64195606	CDH11
chr2	211228580	211228960	LANCL1-AS1		chr8	17820490	17820843	PCM1
chr18	13879567	13879823	MC2R		chr11	128204392	128204651	LINC02098
chr15	75182005	75182577	MPI		chr7	6120926	6121291	EIF2AK1
chr5	29899691	29900047	LOC105374704		chr1	90292231	90292466	LRRC8D
chr9	86244689	86244955	IDNK		chr3	164951388	164951668	LINC01322
chr3	140547397	140547732	SLC25A36		chr19	1652700	1652962	TCF3
chr11	14395777	14396006	RRAS2		chr2	31456902	31457202	EHD3
chr15	75155799	75156144	SCAMP2		chr12	93861136	93861424	MRPL42
chr9	19397966	19398195	ACER2		chr7	135118867	135119146	CNOT4
chr8	111130835	111131232	KCNV1		chr10	22895316	22895572	PIP4K2A
chr12	68141814	68142072	LINC02421		chr1	246020369	246020653	SMYD3
chr4	82543880	82544154	RASGEF1B		chr3	62170406	62170658	PTPRG-AS1
chr4	84495419	84495649	GPAT3		chr15	90808789	90809112	CIB1
chr5	21521312	21521769	GUSBP1		chr5	142625652	142626017	ARHGAP26-IT1
chr2	205475941	205476218	PARD3B		chr19	39109577	39109801	EIF3K
chr9	82238877	82239247	TLE4		chr10	70091473	70091713	HNRNPH3
chr10	90657073	90657541	STAMBPL1		chr1	8250064	8250320	LINC01714
chr7	46012253	46012622	IGFBP3		chr15	102029987	102030220	PCSK6
chr5	156727661	156727998	CYFIP2		chr12	96343521	96343949	AMDHD1
chr2	186389002	186389409	LOC101927196		chr7	86611273	86611751	KIAA1324L
chr13	91208550	91208920	LINC01049		chr20	10309120	10309493	MKKS
chr5	112697442	112697702	MCC		chr16	55670996	55671266	SLC6A2
chr8	82607804	82608205	SLC10A5		chr5	52005310	52005599	PELO
chr9	69639968	69640225	LOC100133920		chr2	234763152	234763390	HJURP
chr6	116319320	116319763	TPI1P3		chr2	178261407	178261697	AGPS
chr4	77172708	77172967	FAM47E-STBD1		chr3	64487088	64487362	ADAMTS9-AS1
chr2	97171046	97171291	NEURL3		chr16	74363363	74363589	PSMD7
chr5	93361561	93361810	FAM172A		chr7	97930233	97930566	BRI3
chr7	46193860	46194217	IGFBP3		chr5	1594585	1594949	SDHAP3
chr2	115486019	115486346	DPP10-AS3		chr22	21881243	21881488	PI4KAP2
chr2	228571455	228571814	SLC19A3		chr2	3713594	3713926	ALLC
chr8	105601301	105601536	LRP12		chr20	61585454	61585862	SLC17A9
chr9	21293066	21293356	IFNA5		chr5	52003550	52003796	PELO
chr1	104108075	104108304	ACTG1P4		chr20	54933866	54934116	FAM210B
chr2	80772911	80773155	CTNNA2		chr2	20372144	20372572	SDC1
chr3	191965049	191965336	FGF12-AS1		chr16	89988046	89988321	TUBB3
chr4	88984067	88984317	PKD2		chr16	67555215	67555442	LOC100505942
chr6	114466159	114466612	HS3ST5		chr11	17034522	17034848	PLEKHA7
chr2	182170405	182170643	MIR4437		chr8	23314920	23315144	ENTPD4
chr9	67042163	67042456	LOC286297		chr2	221093424	221093661	MIR4268
chr8	83042053	83042515	SNX16		chr12	56695532	56695822	CS
chr9	67277994	67278417	AQP7P1		chr7	152133460	152133828	FABP5P3
chr10	53957063	53957292	PRKG1-AS1		chr5	169261326	169261570	FAM196B
chr2	224781776	224782214	WDFY1		chr12	76029486	76029869	KRR1
chr2	155918926	155919278	KCNJ3		chr16	64192893	64193130	CDH11
chr2	17738996	17739335	VSNL1		chr2	58399000	58399518	FANCL
chrX	21840041	21840286	MBTPS2		chr14	94789225	94789627	SERPINA6
chr4	21207442	21208063	KCNIP4		chr19	45427384	45427726	APOC1P1
chr9	109162451	109162887	MIR8081		chr17	4900828	4901133	INCA1
chr3	8642586	8642833	LINC00312		chr12	54529443	54529667	LINC02381
chr1	196755579	196755875	CFHR3		chr14	40434609	40435000	FBXO33
chr6	96336646	96336887	FUT9		chr2	113424153	113424507	SLC20A1
chr13	79856947	79857176	RBM26		chr19	18721260	18721618	TMEM59L
chr8	116786914	116787276	TRPS1		chr1	9222993	9223225	MIR34A
chr7	12309052	12309558	TMEM106B		chr17	2952083	2952381	OR1D5
chr4	130974946	130975225	LINC02465		chr9	19156006	19156328	PLIN2
chr14	25340584	25340853	STXBP6		chr16	89888801	89889045	FANCA
chr3	146023769	146023998	PLSCR4		chr2	168651179	168651460	B3GALT1
chr17	36244788	36245017	YWHAEP7		chr20	48388816	48389054	SLC9A8
chr2	7055534	7055791	RNF144A		chr12	57081980	57082210	PTGES3
chrX	125610513	125610759	DCAF12L1		chr8	129130022	129130246	MIR1208
chr2	111346139	111346368	RGPD5		chr2	102844247	102844480	IL1RL2
chr3	68995572	68995845	FAM19A4		chr6	35888772	35889025	SRPK1
chr4	139319558	139319787	LINC00499		chr4	37803768	37804078	PGM2
chr11	94249991	94250238	C11orf97		chr16	57279048	57279310	ARL2BP
chr3	148755429	148755788	GYG1		chr4	83356146	83356375	ENOPH1
chr8	31534287	31534616	NRG1		chr2	228624291	228624644	SLC19A3
chr2	193589033	193589413	PCGEM1		chr14	40353470	40353776	FBXO33
chr8	86181384	86181627	CA13		chr14	90625189	90625544	KCNK13
chr6	147271585	147271835	KATNBL1P6		chr12	131496806	131497261	ADGRD1-AS1
chr6	21141922	21142301	LINC00581		chr20	47001758	47002001	LINC00494
chr8	74985240	74985494	LY96		chr12	112723438	112723667	HECTD4
chr13	91207833	91208273	LINC01049		chr5	150593451	150593872	CCDC69
chr19	28396445	28397194	LINC00662		chr10	98135150	98135440	OPALIN
chr7	152596882	152597117	ACTR3B		chr13	90551761	90552030	LINC00559
chr7	80192602	80192850	CD36		chr5	148205841	148206096	ADRB2
chr8	32943738	32944013	NRG1		chr16	81129893	81130166	GCSH
chr3	98247443	98247974	GPR15		chr5	172205248	172205475	DUSP1
chr2	183838230	183838549	NCKAP1		chr16	78167749	78168132	WWOX
chr2	132314421	132315011	CCDC74A		chr10	14879978	14880317	HSPA14
chr8	73212808	73213084	LOC392232		chrX	92718638	92718909	NAP1L3
chr13	108956591	108957021	TNFSF13B		chr16	22308694	22308928	POLR3E
chr11	100553880	100554109	ARHGAP42		chr16	16243690	16243957	ABCC6
chr7	147216103	147216428	MIR548F4		chr16	48419165	48419507	SIAH1
chr6	139711646	139711986	CITED2		chr14	87216842	87217149	LINC01148
chr1	165615045	165615431	MGST3		chr2	157912731	157913085	GALNT5
chr6	150689917	150690174	IYD		chr5	32768140	32768496	NPR3
chr5	107101051	107101323	EFNA5		chr5	153578921	153579196	GALNT10
chr3	155312957	155313186	PLCH1		chr17	47439456	47439684	ZNF652
chr2	86026663	86026892	LOC284950		chr1	12600307	12600549	SNORA59B
chr3	66902692	66902990	LOC105377143		chr10	99497028	99497266	ZFYVE27
chr3	168235538	168235768	MIR551B		chr3	146344520	146344815	PLSCR5
chr2	146518726	146519025	PABPC1P2		chr16	53165448	53165785	CHD9
chr12	19548863	19549336	AEBP2		chr10	89419495	89419778	PAPSS2
chr7	8562355	8562653	NXPH1		chr2	241325164	241325419	GPC1
chr1	47652028	47652289	PDZK1IP1		chr2	191897532	191897941	LOC105373805
chr3	165354048	165354520	BCHE		chr5	1174514	1174883	CTD-3080P12.3
chr9	21766215	21766446	MTAP		chr16	8814366	8814696	ABAT
chr3	147973997	147974478	LINC02046		chr3	193859477	193859756	HES1
chr4	100495847	100496099	MTTP		chr5	180708221	180708592	TRIM52-AS1
chr1	175098816	175099140	TNN		chr3	156304711	156304935	SSR3
chr2	145528471	145528707	TEX41		chr20	48687848	48688099	TRERNA1
chr2	22112859	22113127	LINC01822		chr1	121328380	121328631	EMBP1
chr2	71783159	71783542	DYSF		chr6	111748632	111748872	TRAF3IP2-AS1
chr9	8224026	8224305	DMAC1		chr16	71756919	71757314	PHLPP2
chr1	87447529	87447763	HS2ST1		chr5	145326228	145326458	SH3RF2
chr13	80356106	80356388	LINC01038		chr16	89882871	89883298	FANCA
chr8	79251520	79251854	PKIA		chr21	40817531	40817860	SH3BGR
chr8	10427726	10428059	PRSS55		chr14	103005102	103005451	MIR4309
chr14	63863793	63864062	GPHB5		chr7	157483056	157483467	MIR153-2
chr6	7431911	7432413	RIOK1		chr16	67840572	67840825	TSNAXIP1
chr3	108852234	108852473	C3orf85		chr7	144134699	144135042	NOBOX
chr4	183956551	183956955	FAM92A1P2		chr5	149696760	149696994	ARSI
chr11	94245341	94245780	C11orf97		chr8	9822613	9822849	MIR124-1
chr12	91505239	91505468	LUM		chr14	89698736	89699150	FOXN3
chr4	82548623	82549052	RASGEF1B
chr2	78336438	78336763	LOC101927948
chr6	11232625	11232862	NEDD9
chr21	18081958	18082319	MIR125B2
chr11	23134651	23134916	CCDC179
chr13	80354038	80354333	LINC01038
chr8	77166987	77167216	LINC01111
chr3	37180300	37180621	LRRFIP2
chr3	24142610	24142894	LINC00691
chr1	214489823	214490122	SMYD2
chr14	59219510	59219755	LINC01500
chr9	82297278	82297676	TLE4
chr3	168714380	168714733	LINC02082
chr6	8874272	8874600	HULC
chr1	159412831	159413295	OR10J1
chrX	131211792	131212039	FRMD7
chr1	157409331	157409560	FCRL5
chr6	141347738	141348127	MIR4465
chr2	123467765	123468049	LINC01826
chr3	88558708	88559050	CGGBP1
chr3	99743715	99743945	MIR548G
chr12	78686871	78687193	LINC02424
chr7	81253325	81253829	LOC100128317
chr14	31735166	31735395	HECTD1
chr6	126503799	126504048	MIR5695
chr2	204515338	204515573	CD28
chr18	55583406	55583713	ATP8B1
chr3	97729175	97729494	GABRR3
chr6	138426690	138426949	PERP
chr6	7699713	7700099	BMP6
chr14	42437690	42437936	LRFN5
chr7	78116614	78116965	RPL13AP17
chr4	107664827	107665241	DKK2
chrX	98608551	98608787	XRCC6P5
chr7	55137122	55137373	EGFR
chr2	145525564	145525995	TEX41
chr2	49154439	49154821	MIR548BA
chr4	135548533	135549046	LINC02462
chr13	76104836	76105085	COMMD6
chr10	91236547	91236855	SLC16A12-AS1
chr17	50674941	50675170	LINC01982
chrX	37332212	37332456	LANCL3
chr3	192605759	192606050	MB21D2
chr13	73911028	73911341	LINC00392
chr3	158770219	158770625	IQCJ
chr5	13625942	13626297	DNAH5
chr13	74795948	74796218	LINC00402
chrX	146264637	146265163	MIR513C
chr5	41213393	41213622	C6
chr2	50324340	50324717	NRXN1
chr7	51363071	51363565	COBL
chr4	99239726	99239955	RAP1GDS1
chr3	82653023	82653252	LINC02008
chr2	194005133	194005822	PCGEM1
chr2	118870437	118870789	INSIG2
chr13	80309606	80310051	LINC01038
chr7	834522	834773	SUN1
chr4	166108677	166108961	KLHL2
chr3	79130483	79130737	ROBO1
chr6	54069754	54070113	MLIP
chr2	147458691	147458976	PABPC1P2
chr6	142451025	142451384	GJE1
chr1	209836233	209836662	LAMB3
chr1	95581402	95581699	TMEM56
chr7	119679087	119679574	LINC02476
chr10	2122017	2122256	MIR6072
chr9	82207316	82207621	TLE4
chr15	75149567	75150194	ULK3
chr9	42457828	42458120	FAM95B1
chr12	88960332	88960588	KITLG
chr3	82558333	82558718	LINC02008
chr12	12075562	12075791	BCL2L14
chr9	27539817	27540089	MOB3B
chr13	67990477	67990820	LINC00364
chr6	138741042	138741314	MIR3145
chr4	74999876	75000114	MTHFD2L
chr7	37941462	37941918	SFRP4
chr2	80162880	80163204	MIR8080
chr18	68663398	68663674	GTSCR1
chr13	87986116	87986692	MIR4500
chr8	66230998	66231262	LINC00251
chr7	142946036	142946289	GSTK1
chr2	182628159	182628418	NEUROD1
chr20	43988174	43988557	SYS1
chr10	123924714	123925016	TACC2
chr6	116337042	116337521	TPI1P3
chr2	144921196	144921428	GTDC1
chr15	46742730	46743143	SEMA6D
chr7	126297692	126298101	MIR592
chr1	91586797	91587160	ZNF644
chr6	81213434	81213715	BCKDHB
chr1	96958078	96958492	LINC01787
chr5	97158215	97158560	LINC02234
chr8	37643549	37643812	ADGRA2
chr4	12708474	12708763	LINC02270
chr13	107301937	107302370	LINC00443
chr2	194217572	194217839	PCGEM1
chr2	84925212	84925498	DNAH6
chr5	90422794	90423079	LUCAT1
chr12	26665368	26665662	SSPN
chr2	186467424	186467740	LOC101927196
chr7	21650766	21651181	DNAH11
chr9	85201949	85202260	RASEF
chr7	105706297	105706674	SYPL1
chr4	56301268	56301585	TMEM165
chr2	192030866	192031182	STAT4
chr12	88874861	88875106	KITLG
chr2	162941729	162942084	LOC100131604
chr6	162990351	162990621	PACRG
chr1	58498364	58498671	DAB1-AS1
chr7	21985257	21985747	CDCA7L
chr9	86011956	86012202	FRMD3
chr20	10091874	10092172	ANKEF1
chr6	104313889	104314118	HACE1
chr2	144684274	144684638	LOC101928386
chr9	83920987	83921516	TLE1
chr13	95949943	95950188	ABCC4
chr4	82549782	82550172	RASGEF1B
chr3	93802196	93802440	DHFR2
chr7	112212830	112213207	LOC100996249
chr13	79786342	79786666	RBM26
chr8	39918885	39919170	TCIM
chr3	145685532	145685905	LNCSRLR
chr10	49078616	49079028	BMS1P1
chr4	146131586	146131987	OTUD4
chr4	11620284	11620724	LINC02360
chr5	27294776	27295089	PURPL
chr14	99673917	99674320	BCL11B
chr2	56609645	56609911	LOC100129434
chr6	91791125	91791554	MIR4643
chr9	78522321	78522550	PCSK5
chr3	26632502	26632736	LRRC3B
chr1	221613450	221613693	C1orf140
chr4	120549942	120550414	PDE5A
chr1	75663941	75664173	LHX8
chr4	16224581	16224938	TAPT1
chr2	209219794	209220028	PTH2R
chr3	40966237	40966531	CTNNB1
chr1	197936267	197936538	LHX9
chr6	99562737	99563080	MIR548AI
chr6	5997140	5997394	NRN1
chr2	132414649	132414906	LINC01087
chr4	102610485	102610865	BANK1
chr5	13250509	13250852	LINC02220
chr3	77014253	77014596	ROBO2
chr10	117375462	117375837	ATRNL1
chr12	85962372	85962616	RASSF9
chr3	152367937	152368350	P2RY1
chr11	100645600	100645865	LOC100128386
chr2	211095535	211095862	ACADL
chr4	84473297	84473568	GPAT3
chr13	94771707	94771943	GPC6-AS1
chr14	52104940	52105192	FRMD6-AS1
chr6	139754926	139755318	LINC01625
chr13	88205222	88205492	MIR4500
chr6	6262069	6262379	F13A1
chr10	119142411	119142790	PDZD8
chr7	112880640	112880992	SMIM30
chr22	22569026	22569416	VPREB1
chr4	82572130	82572367	RASGEF1B
chr19	23444460	23444737	ZNF724
chr21	32873320	32873682	TIAM1
chr16	31527572	31527900	C16orf58
chrX	141751065	141751620	SPANXN4
chr8	37679195	37679607	ADGRA2
chr4	164546440	164546921	2020-03-01
chr1	237129994	237130260	MT1HL1
chr7	50798598	50798842	GRB10
chr3	156446148	156446495	TIPARP
chr7	41548520	41548872	INHBA-AS1
chr3	182429213	182429604	ATP11B
chr4	179335216	179335477	LINC01099
chr6	168601393	168601669	LOC105378137
chr1	173096660	173096980	TNFSF18
chr6	5713072	5713307	LOC101927950
chr2	191144249	191144604	HIBCH
chr20	54088018	54088399	LINC01441
chr2	206793637	206794030	INO80D
chr4	125401178	125401440	LINC02516
chr10	44740228	44740572	C10orf142
chr18	49651713	49652041	DCC
chr3	161118450	161118789	LINC02067
chr20	10208970	10209243	SNAP25-AS1
chr7	47231635	47231955	SNORD151
chr6	12344052	12344329	EDN1
chr16	59226458	59226846	GOT2
chr6	80114425	80114726	LCAL1
chr10	17166120	17166373	CUBN
chr2	143634875	143635106	KYNU
chr6	152635402	152635865	SYNE1-AS1

## Sheet: Table S5B
Table S5B: Top 20 pathways enriched in open chromatin regions in DDX5 KD cells
Term	Description	LogP
GO:0060485	mesenchyme development	-6.2034
GO:0050919	negative chemotaxis	-5.49585
GO:0022029	telencephalon cell migration	-4.62204
GO:0097052	L-kynurenine metabolic process	-4.50415
GO:0030111	regulation of Wnt signaling pathway	-4.2529
GO:0007263	nitric oxide mediated signal transduction	-3.75895
GO:1904837	beta-catenin-TCF complex assembly	-3.70012
GO:0009612	response to mechanical stimulus	-3.676
GO:0032310	prostaglandin secretion	-3.50912
GO:0043410	positive regulation of MAPK cascade	-3.48401
GO:0051051	negative regulation of transport	-3.2589
GO:0001764	neuron migration	-3.08662
GO:0044089	positive regulation of cellular component biogenesis	-3.04287
GO:0009855	determination of bilateral symmetry	-2.85443
GO:0006607	NLS-bearing protein import into nucleus	-2.8502
GO:0008347	glial cell migration	-2.8098
GO:0031664	regulation of lipopolysaccharide-mediated signaling pathway	-2.74294
GO:0006767	water-soluble vitamin metabolic process	-2.73991
GO:0099560	synaptic membrane adhesion	-2.64478
GO:0048668	collateral sprouting	-2.64478

## Sheet: Table S6A
Table S6A. Differentially expressed genes (DEGs) in DDX5 KD versus WT cells
Fold change >1.5, FDR<0.05
DEGs in DDX5 KD versus WT cells										DEGs in +HBV DDX5 KD versus WT cells										DEGs in +HBV DDX5 KD vehicle versus sorafenib treated cells
Gene	KD_rep1	KD_rep2	KD_rep3	WT_rep1	WT_rep2	WT_rep3	logFC	FDR		Gene	KD_rep1	KD_rep2	KD_rep3	WT_rep1	WT_rep2	WT_rep3	logFC	FDR		Gene	KD_rep1	KD_rep2	KD_rep3	KD_SOR_rep1	KD_SOR_rep2	KD_SOR_rep3	logFC	FDR
PLA2G2A	681.565	695.615	730.499	38.5317	47.8462	42.4363	-4.06102	0		PLA2G2A	635.496	666.519	700.876	44.5244	41.7565	48.1145	-3.91669	0		OSCAR	0.391503	0.566899	0.364425	11.1249	27.6575	41.6916	-5.90868	0
CYP24A1	7.49942	6.5526	7.21313	41.0982	44.7147	43.2393	2.57616	0		TNS1	1.03227	0.905676	0.629538	16.5271	2.18425	13.4261	3.63031	0		KLHDC7B	1.15522	1.03133	1.11305	33.0393	50.7056	63.4928	-5.45528	0
DLK1	50.5433	43.5107	63.1829	230.304	260.505	232.511	2.18282	0		CYP24A1	3.4868	4.07442	3.2111	27.7761	29.6926	31.3825	3.04105	0		SLC6A14	8.18791	8.03077	8.46405	0.520966	0.188631	0.0925499	4.84417	0
MYO15B	11.0133	10.1221	13.1051	2.08636	1.96442	2.77384	-2.32772	4.82E-313		COTL1	5.73242	4.47671	6.38513	41.5468	41.214	47.923	2.94091	0		LCN2	2.54014	1.62138	3.17511	51.1855	60.9247	94.6767	-4.75113	0
PLG	27.7597	29.2927	32.7154	5.01166	8.4062	4.80453	-2.3628	8.42123e-307		MATN3	4.90051	4.91615	5.63102	34.076	34.5271	44.8958	2.85376	0		FABP1	724.745	712.824	809.991	107.824	21.1843	10.7482	3.92814	0
COTL1	8.34027	7.28514	8.4738	45.9856	46.4581	49.9011	2.54	1.09987e-286		DLK1	72.0579	70.0807	75.9462	304.472	275.11	333.384	2.04633	0		CP	44.87	42.5257	38.6374	3.79577	2.77719	1.71883	3.9012	0
KCNJ10	0.144552	0.174951	0.132171	5.81464	6.18242	5.70575	5.26526	5.24845e-278		IGF2	455.056	718.84	562.611	2622.69	1084.68	3115.64	1.95021	0		UHRF1	37.1568	36.1164	40.8433	4.10797	2.32117	1.84438	3.75051	0
SEL1L3	11.7404	12.1349	11.3567	1.31164	1.2488	1.57453	-3.09311	1.61866e-260		IGFBP1	207.092	211.6	270.606	1043.95	342.847	1262.65	1.92201	0		CPB2	61.1014	52.5281	55.5896	9.1661	1.34501	1.31983	3.7238	0
IGF2	309.605	276.8	480.951	649.176	1309.59	967.346	1.44288	1.04176e-224		MYO15B	9.66143	10.9808	12.4213	2.12609	1.93493	2.81915	-2.28541	4.19E-310		ODAM	51.9364	48.2717	50.5116	7.33436	2.43432	1.90014	3.61172	0
ALDH1A1	567.744	559.317	602.584	233.523	192.073	213.655	-1.45217	2.28604e-219		SERPINE1	34.0269	31.5209	31.2134	141.425	54.8922	155.368	1.83958	9.26861e-303		SERPINA7	96.8173	89.4259	104.878	16.7198	4.31871	2.69281	3.53186	0
MATN3	6.00463	6.1385	5.54721	28.2233	24.4391	31.0634	2.23323	3.70096e-211		SLC2A1	81.555	79.6826	89.3142	281.968	227.972	324.302	1.71603	2.12703e-297		PCSK9	81.4444	77.2987	85.4195	13.0853	5.14163	4.14029	3.40503	0
SULF2	10.4342	11.1997	10.3665	35.7168	35.1997	35.6759	1.72047	1.65246e-203		KCNJ10	0.0582948	0.170718	0.0530901	5.51843	5.84616	5.11591	5.92895	9.30334e-293		DKK1	111.275	96.8501	100.268	14.8644	5.51241	8.28893	3.3915	0
CD24	3.87103	2.99523	2.60368	20.8115	18.1636	21.8707	2.65421	4.08936e-203		CD24	2.90311	2.42779	2.22936	22.8556	20.6096	26.3878	3.18912	1.91069e-290		COL16A1	2.59836	2.50679	3.43488	24.3945	27.5321	37.8075	-3.36713	0
MTTP	44.925	43.8744	41.5149	13.102	15.7754	13.6819	-1.64284	6.52509e-199		MT1G	598.468	527.873	707.685	155.214	228.309	151.136	-1.79141	3.69178e-270		AFP	2973.15	3128.13	3245.77	490.893	227.168	196.27	3.35696	0
CDH1	14.3225	14.2149	11.7464	3.48176	2.86882	3.17258	-2.0886	5.72595e-180		IGFBP3	1.23323	1.09742	1.12627	19.4525	1.3546	23.9535	3.65141	2.86698e-266		RRM2	49.8475	47.0244	51.6166	5.25891	5.40849	5.12255	3.24155	0
FADS2	4.72302	4.10832	5.63899	18.471	21.8373	21.067	2.05843	1.87036e-178		LOX	6.8675	6.06837	6.00077	31.0381	10.6149	34.3318	1.97869	7.43422e-261		PEG10	247.829	242.719	234.881	28.0989	26.7476	23.0501	3.22518	0
MT1G	529.263	403.979	679.345	208.087	178.476	217.237	-1.42613	2.58361e-168		FADS2	8.57152	8.7495	9.11565	34.4963	37.188	35.9913	2.00908	1.42675e-258		SERPINA11	46.914	50.3058	50.6504	10.4251	3.27843	1.87261	3.15985	0
CYP7A1	8.30873	8.86166	6.14228	0.650427	0.544528	0.55577	-3.7372	9.4976e-164		SEL1L3	9.82405	8.58476	9.18279	1.04022	0.96809	1.00786	-3.21264	9.42391e-245		FGA	356.465	360.35	368.315	71.934	29.675	19.5999	3.14595	0
IRX3	0.712034	0.503528	1.09739	8.96825	10.9725	9.69198	3.63511	6.50988e-163		CDH1	15.0795	15.6918	14.4018	3.23306	3.15167	2.46527	-2.36555	1.16495e-242		GTPBP2	10.3732	10.0279	11.74	59.4101	80.6823	94.2377	-2.84899	0
STMN3	3.62533	1.52166	3.16632	15.4084	14.3563	16.8417	2.4348	3.97516e-159		FILIP1L	6.11851	7.91678	7.50475	32.4256	18.1434	36.9964	2.00684	5.94125e-237		HEPACAM	56.2193	58.8327	60.8655	9.66772	7.36351	7.32041	2.8475	0
GALNT6	8.39165	8.66465	9.57417	1.90664	1.50766	1.75154	-2.36313	1.80348e-156		CA9	1.56138	2.37512	1.09058	27.7315	4.03756	31.0053	3.65438	2.005e-228		TMEM97	58.7287	62.651	64.778	12.3263	8.50377	6.23438	2.76264	0
NRP2	0.0833621	0.0366807	0.0444121	2.49317	2.12183	2.75361	5.39173	6.87218e-156		MT1F	216.796	204.989	252.763	53.5134	78.401	51.7053	-1.88934	5.53439e-223		HP	140.186	129.967	143.054	48.7749	9.60699	5.54412	2.61918	0
VTN	141.728	124.15	139.116	54.7213	55.7036	49.4404	-1.36264	4.47223e-153		IRX3	0.792417	0.917939	0.81137	12.1408	10.9761	14.0646	3.86899	6.36115e-221		LYZ	1267.99	1530.86	1630.59	311.428	207.346	206.917	2.61409	0
CRLF1	54.3824	51.1836	65.1569	140.318	149.357	139.728	1.31286	1.51619e-148		PLG	43.4206	41.4854	43.3383	16.4571	6.79704	16.0976	-1.73327	4.90772e-218		CKB	65.1381	63.4678	69.1733	16.1729	7.36914	8.8588	2.57735	0
JUP	100.264	83.3735	104.763	40.864	39.3946	39.9131	-1.27985	1.63173e-147		CRLF1	46.5911	44.0588	48.7462	138.52	133.854	154.633	1.59518	1.3894e-217		DGKK	17.3617	15.6661	16.1455	3.6567	2.49316	2.03056	2.5699	0
RNA5-8S5	0	0	0	0	0	223.378	10.5056	2.45194e-141		ALDH1A1	485.884	428.818	481.894	176.259	188.364	166.399	-1.41209	9.1374e-207		MKI67	29.9387	34.8838	25.425	3.24	8.15578	4.73834	2.50928	0
IGFBP1	94.0534	87.3185	165.99	161.36	447.689	206.404	1.20942	1.48076e-140		CYP7A1	10.3903	9.23738	7.57939	0.635635	0.766213	0.501815	-3.83655	2.98963e-206		SCD	539.842	567.532	573.341	113.759	97.3052	93.5756	2.47099	0
SLC16A6	2.35938	2.49953	2.0356	9.82371	12.2845	9.18053	2.1473	1.32607e-137		NGFR	1.28344	1.59294	1.50993	9.28172	11.8801	10.4503	2.84262	2.06865e-192		MCM2	42.5363	38.1538	43.1548	8.70396	6.42924	7.23606	2.46604	0
MMP3	14.1914	14.8765	13.0087	2.15175	1.96471	1.923	-2.81175	2.14822e-137		RNA5-8S5	0	0	0.676596	0	0	285.298	8.25984	5.45648e-180		HMGCS1	81.8743	76.8922	86.4766	17.22	13.4692	14.4328	2.44465	0
MT1F	180.205	138.295	221.287	62.9864	56.0696	70.8299	-1.51447	1.31548e-130		TTR	83.4508	77.5197	85.2411	213.037	189.971	269.536	1.42844	7.91508e-169		KLB	29.3856	29.1185	29.3353	8.85096	3.65103	3.48577	2.4237	0
LOC400043	0.0831919	0.0549087	0.0997233	8.40871	7.17918	9.01402	6.56919	6.06547e-129		TMEM59L	1.92291	1.85625	1.69047	14.865	14.6186	17.3138	3.08163	2.47752e-167		ACAT2	160.166	132.952	158.222	50.9469	16.2253	15.2221	2.41481	0
MISP	20.3716	17.5634	22.7497	6.25522	6.43073	5.87028	-1.73412	1.58689e-126		CP	44.87	42.5257	38.6374	127.105	64.8801	125.949	1.3144	7.96186e-166		MCM5	53.4599	49.0581	53.4095	12.6733	8.99732	8.69136	2.35134	0
APOC3	170.218	159.162	209.832	59.2799	88.6718	55.1803	-1.45667	7.42706e-126		SETBP1	0.0290864	0	0.0135373	2.09095	1.1751	1.75996	6.67689	2.08879e-164		FREM1	15.5392	15.4575	12.7164	2.78868	3.18805	2.68368	2.3443	0
SMTNL2	8.05149	7.65091	9.78833	0.658728	0.85116	0.746195	-3.5287	1.12617e-124		AATK	11.3527	11.1595	11.4121	2.85879	2.87172	3.18842	-1.94494	1.2794e-163		ZFAS1	97.2682	86.9299	105.885	563.137	422.472	489.137	-2.33531	0
KITLG	6.44142	5.83062	5.72293	1.46295	0.951225	1.52079	-2.17576	1.18805e-121		CHST15	6.0901	6.22671	5.09115	22.2342	10.4216	22.8247	1.6552	3.39154e-161		TGFBR3	23.9199	24.0787	22.6028	4.48301	4.75845	4.94211	2.32638	0
HEPACAM	53.9231	52.2183	55.7009	21.3815	24.4074	24.7817	-1.21797	4.60644e-119		GALNT6	7.6892	8.28978	7.56213	1.60224	1.36704	1.34928	-2.46086	4.78527e-161		EGR1	8.92288	12.1604	94.7354	10.5228	29.6774	558.885	-2.31784	0
AATK	10.1584	8.47919	10.5252	2.97777	2.66241	3.17948	-1.73487	1.28246e-118		NRP2	0.0288627	0.0716458	0.0626883	2.649	2.35626	2.05949	5.41253	3.97093e-159		MVD	103.102	107.559	113.486	31.3084	18.1675	14.7368	2.31618	0
NGFR	4.17021	4.77974	4.17603	15.7476	12.3324	16.3376	1.76084	1.92096e-118		SLC16A6	1.4829	1.43365	1.38034	7.90254	6.86245	10.3163	2.52587	1.24672e-154		APOH	1785.85	1765.42	1841.3	653.573	235.099	221.993	2.28035	0
UNC93A	19.9833	17.8435	18.8688	5.11098	5.78427	3.56845	-2.02088	2.0631e-118		EGLN3	0.380741	0.277974	0.250169	6.1666	1.0116	11.4964	4.30881	5.63188e-154		MAGED1	119.544	117.34	124.077	33.4549	19.3533	21.8826	2.26611	0
NYNRIN	2.5921	2.93852	2.95496	0.434968	0.433665	0.422999	-2.72569	1.50828e-117		SMTNL2	8.6893	8.61304	9.38574	0.49388	0.803706	0.638025	-3.78508	1.39171e-152		TM7SF2	69.4633	68.0401	71.9534	24.2561	9.04676	8.9126	2.26596	0
ENPEP	2.01739	1.90439	2.19332	0.0128861	0	0	-8.31204	1.95045e-117		SERPINC1	128.065	114.996	128.15	52.1488	47.4038	47.5329	-1.3547	7.0609e-151		HMGCR	50.5697	45.6296	47.9844	10.7791	9.09631	10.424	2.25561	0
BHMT	18.7515	19.032	20.8687	5.93721	6.09949	5.75094	-1.74123	2.10454e-114		FST	18.0548	19.517	18.7172	63.1038	36.3754	64.4283	1.52257	2.09306e-149		ARHGEF2	7.54961	8.98957	8.53623	29.6438	44.8477	45.9101	-2.25463	0
COBL	12.8526	12.5112	14.238	4.93304	4.1644	5.34719	-1.4573	3.20341e-113		CCL20	73.9919	60.2137	89.316	219.019	120.514	250.963	1.37116	9.16697e-149		CTGF	63.9574	73.0974	71.9552	16.3552	12.2101	15.8755	2.23436	0
SETBP1	0.00700068	0.0184825	0	0.99218	1.70322	0.983432	6.99712	5.17854e-113		MMP3	10.1383	12.1692	9.80961	0.555389	1.23854	1.1121	-3.44996	6.35952e-148		PEG3	113.187	118.435	102.036	21.9186	29.4749	20.2393	2.22805	0
NAT8L	1.43394	1.24877	1.50402	5.38262	5.91862	6.03979	2.0233	3.3551e-112		STMN3	3.9163	3.40559	3.73877	15.7616	17.0256	16.851	2.1439	1.08666e-145		LSS	81.3235	76.0083	81.1066	24.336	12.3505	14.3334	2.21495	0
ODAM	50.9776	54.4299	56.9863	21.3128	17.979	21.7625	-1.41406	1.71294e-107		C10orf10	21.0708	23.6543	23.6628	75.5031	35.1104	73.9823	1.41142	1.62032e-141		GAS5	59.8311	49.6317	52.1355	328.906	200.291	218.728	-2.20708	0
SERPINC1	101.965	88.4237	111.316	44.9583	47.6307	42.649	-1.17987	3.07811e-106		TGFBR3	23.9199	24.0787	22.6028	62.2328	45.7979	58.6078	1.22035	2.46808e-139		FGB	168.052	163.022	173.8	56.1436	27.3781	25.4617	2.20412	0
MRAS	0.505717	0.457763	0.58889	4.52391	3.89941	4.18538	3.00525	1.11237e-105		BHMT	18.6143	18.0812	18.2226	4.91411	4.61132	5.04678	-1.93213	3.9646e-137		SLC2A3	46.9267	45.4419	49.5375	11.7204	8.58588	11.3933	2.1648	0
MCTP1	3.12858	2.7801	3.15677	0.294486	0.300405	0.166794	-3.61674	1.40652e-104		SLC2A3	46.9267	45.4419	49.5375	118.363	76.2066	133.92	1.19021	8.64181e-137		TOP2A	55.9752	51.5423	51.469	11.0974	14.0939	11.5175	2.12632	0
TMEM59L	3.59968	1.94596	2.67118	13.2203	14.3083	14.7837	2.30621	1.62371e-104		LAMB3	4.07063	4.14874	4.36989	0.230915	0.432439	0.415504	-3.54328	1.41873e-136		DHCR7	104.328	102.606	112.353	35.9813	19.7617	17.9992	2.10122	0
SUSD2	8.15929	6.92227	7.27373	19.7011	19.3039	21.9634	1.42552	4.0085e-104		JUP	91.7785	89.6854	95.0658	39.6496	39.742	41.8697	-1.20765	6.85428e-134		GLUD1	379.893	343.152	377.237	121.201	69.5776	67.5849	2.09228	0
AGPAT2	28.9136	23.5123	31.3325	8.611	7.64929	9.59687	-1.7028	1.29631e-103		MT1M	37.7079	30.0929	38.6905	1.75043	5.14318	1.97724	-3.5766	7.49861e-133		PPP1R15A	15.3742	16.3399	40.7328	55.3059	95.099	163.49	-2.07737	0
PAK1	8.75632	7.99876	8.10242	1.81901	2.11574	1.93309	-2.11556	3.22325e-103		MT1X	176.946	200.973	275.954	63.0424	90.4523	94.5334	-1.41502	2.12518e-132		GREB1	32.8154	36.1842	30.5547	8.23021	9.15493	6.4358	2.06831	0
LAMB3	4.59119	3.87048	4.14908	0.565696	0.60592	0.552298	-2.90156	3.89929e-102		DIO1	31.2901	30.2745	30.4582	6.95483	11.6972	8.54548	-1.7654	3.94044e-132		CFI	101.119	92.288	97.4834	40.0137	16.3452	12.4279	2.04969	0
SLC2A1	142.694	118.683	135.118	253.677	279.759	260.127	0.982826	1.99997e-101		MTTP	48.5783	42.7058	44.2688	20.204	16.4513	20.3367	-1.27099	2.47924e-130		SERPINA6	177.884	162.488	178.959	78.2378	27.5044	20.8151	2.00622	0
MUC13	4.49452	4.65018	4.44116	0.489342	0.285893	0.352748	-3.55996	2.37577e-99		PTPRN2	2.91034	2.91137	2.88806	11.5291	7.12141	12.619	1.82152	3.58773e-130		FGG	476.016	448.938	495.168	203.431	88.1712	68.7354	1.97183	0
FBLN5	9.21443	9.34298	10.5119	1.93177	2.65407	1.98745	-2.19067	6.47695e-99		SMIM24	83.8581	95.1614	98.3093	29.9648	37.9409	33.728	-1.46111	2.64779e-129		DHCR24	230.301	227.379	242.38	79.9437	49.6879	49.1747	1.97143	0
IGSF1	64.1845	61.9045	68.3035	30.5095	33.0604	29.966	-1.07656	1.27013e-96		C2orf82	194.828	171.191	190.456	74.5927	60.5532	73.3669	-1.43894	3.07334e-128		FDFT1	161.241	149.193	163.772	59.6467	30.3446	30.9757	1.96137	0
MT1M	27.1956	21.2058	33.6869	2.91837	1.98468	2.20391	-3.51951	2.34316e-95		MISP	16.1059	14.3677	16.6317	3.86496	4.31513	5.07571	-1.84933	6.50445e-128		CEBPB	30.6882	35.4137	41.8	123.898	149.665	145.452	-1.94767	0
SULT1A4	232.675	220.554	271.208	129.343	115.373	119.496	-1.0067	2.02828e-94		PROM1	0.905319	0.780831	0.78557	5.96254	5.91422	4.81974	2.73585	2.44278e-126		SERPINE1	34.0269	31.5209	31.2134	91.7937	128.022	148.705	-1.91727	0
APOA1	2324.6	2295.26	2922.79	1304.83	1333.13	1374.4	-0.926436	1.05787e-93		SULF2	9.99939	10.6116	9.09551	23.8518	29.6706	24.63	1.38563	1.03374e-125		RELN	116.339	116.337	89.5942	22.3698	35.9359	29.5227	1.88731	0
DIO1	26.4164	26.7742	27.5846	9.80926	8.40539	9.50264	-1.54873	2.75649e-93		HEPACAM	56.2193	58.8327	60.8655	24.5653	25.2484	27.2931	-1.20798	1.18062e-123		FASN	355.004	351.911	402.432	103.428	99.3454	102.109	1.87045	0
RTN4RL2	21.7319	15.4977	26.1409	6.94198	7.84003	7.19747	-1.55969	8.87258e-93		LOC400043	0.216029	0.107249	0.0804348	7.05135	9.06367	7.01793	5.76882	3.39574e-123		TRIB3	87.611	82.4056	101.742	300.659	290.481	389.524	-1.83986	0
REEP6	89.7738	76.4757	105.594	41.5221	38.938	44.276	-1.1367	1.93121e-92		ALDH8A1	6.59746	6.70684	6.29409	0.787253	0.58902	0.552348	-3.35745	5.00808e-123		IGF2	455.056	718.84	562.611	128.774	230.316	129.848	1.83477	0
NUDT4P1	0.91573	6.042	0	0	0	0.100359	-5.78096	1.88783e-91		KITLG	5.24011	4.29862	4.98235	0.948815	1.18511	0.725766	-2.35831	3.43455e-122		PLA2G2A	635.496	666.519	700.876	286.846	149.324	128.892	1.82155	0
GGT5	0.446375	0.310124	0.619561	4.23405	4.71094	6.00368	3.41074	1.88783e-91		DGAT1	47.7116	48.2339	52.4396	19.5605	24.3597	20.6295	-1.21653	1.3059e-121		GDF15	323.155	336.395	415.905	890.601	1213.61	1626.55	-1.78387	0
LCN15	36.275	25.0862	53.7429	7.78523	15.3482	8.38928	-1.95737	1.95144e-91		IER3	35.1001	42.7196	25.3414	116.549	84.366	61.9698	1.34766	3.91521e-121		APOB	943.136	1049.46	654.147	190.566	376.733	242.121	1.71784	5.67113745644521e-318
DGAT1	48.6498	42.2575	55.8269	22.7673	22.1071	26.2913	-1.05715	1.1688e-90		ALDOC	11.6801	11.2274	11.2812	40.2864	27.3061	38.8742	1.61713	6.23067e-120		SERPIND1	197.262	198.616	200.869	85.8947	43.4371	35.8049	1.84456	3.23627918808521e-317
SOX6	4.09647	4.25127	2.79472	1.01299	1.28136	1.01841	-1.79265	1.70499e-90		ITGA1	6.65211	5.61798	6.05094	17.9514	14.6004	17.3813	1.42336	6.33933e-120		ATP6V0D2	0.0522175	0.0954585	0.143663	3.9303	13.9705	20.0646	-6.90472	9.40571398733157e-315
C17orf96	26.5657	25.5202	33.3273	59.5918	54.8925	61.3467	1.02787	1.76152e-86		COBL	12.7761	12.7889	14.5208	4.55303	4.76195	5.51117	-1.4541	4.90745e-118		LMNB1	44.7896	43.8178	49.3268	12.0789	10.0479	8.2422	2.17831	8.36259638250719e-310
EMILIN1	4.21028	4.54016	4.72705	11.8898	13.1423	12.3662	1.45416	4.07811e-86		SLC38A2	88.1045	88.0746	108.493	212.627	150.294	237.426	1.05781	6.46995e-118		AKNA	3.16081	2.78607	3.01064	10.0883	17.3603	16.2259	-2.26512	0
PEG10	218.728	208.541	180.41	388.388	378.53	370.601	0.88506	5.47586e-86		SMIM3	2.10667	1.54944	2.0578	12.2142	6.36967	12.7018	2.40594	1.57528e-117		SPTLC3	21.9616	19.9448	20.653	6.16082	1.97918	1.46575	2.63296	2.41932e-305
PCSK9	46.2139	39.9261	55.5708	20.1299	27.8956	22.026	-1.04609	1.01394e-85		ENPEP	2.02224	1.67826	1.79176	0	0	0.0131051	-8.29556	2.51392e-117		ACSL4	98.7605	94.5491	96.9631	29.411	26.6831	27.412	1.80433	4.00886e-305
PLXND1	20.408	18.0031	21.7609	39.0345	42.483	38.0459	0.970703	3.60106e-85		CPVL	14.7631	13.7312	14.8116	39.5775	39.479	41.9233	1.46187	1.80673e-116		DHFR	28.7774	29.9271	30.0134	8.12819	6.40283	4.96411	2.17537	6.18745e-300
TGM2	16.6604	16.4146	17.7485	36.3691	35.6104	35.8831	1.06856	8.28505e-85		CKB	65.1381	63.4678	69.1733	149.087	129.51	167.879	1.15462	1.3477e-114		TK1	57.6812	52.1129	57.9407	14.2961	6.99297	7.82361	2.49673	5.75075e-298
SMIM24	80.2812	72.0153	91.5077	33.3062	30.7951	40.8899	-1.22133	1.25836e-84		BHLHE40	12.2086	12.1864	14.386	40.2595	19.0099	38.7339	1.31016	6.68448e-114		MGAT5	24.8907	25.3394	22.8634	6.73529	6.25172	6.0222	1.94738	1.44428e-293
THBS1	40.0863	37.5622	38.5482	76.8752	73.3616	72.3561	0.919603	1.40754e-84		MCTP1	3.83048	2.91254	3.29503	0.367984	0.319377	0.385062	-3.24895	1.10385e-113		MSMO1	104.175	129.591	106.549	43.8805	25.5108	23.0914	1.86798	1.40998e-291
PTPRN2	2.06131	1.7923	2.1898	6.60496	7.51433	6.07548	1.70416	3.06279e-83		CTGF	63.9574	73.0974	71.9552	160.743	106.811	185.388	1.09612	1.84298e-113		STX3	5.13754	4.65119	5.3155	16.5565	22.4573	24.6236	-2.05674	1.1864e-288
C2orf82	159.223	150.917	167.965	70.5097	73.6714	66.5766	-1.20522	1.37059e-82		SULT1A3	10.53	0	7.86031	0	0	0.0447124	-8.33293	3.83037e-113		VSNL1	47.5235	50.8687	50.1803	15.4826	6.36156	6.5595	2.34461	2.54282e-288
IER3	45.5869	40.8387	23.7882	92.8684	115.148	38.0219	1.10734	1.70251e-82		NDRG1	57.0625	59.3043	52.6995	145.811	55.3171	161.498	1.07924	4.82983e-111		SQLE	94.229	89.3104	97.8694	35.1351	21.3359	22.5662	1.827	8.58666e-287
TSPAN7	5.52661	5.6742	5.42538	18.2513	16.2779	18.8344	1.67368	3.18944e-81		ANKRD1	10.7312	11.8794	13.9163	32.3821	26.3911	41.0768	1.42661	5.90967e-110		KIF20A	15.9302	12.905	15.1365	1.99635	1.34791	1.42849	3.18912	2.05043e-283
SDCBP2	6.37517	5.26053	6.88915	0.370991	0.161981	0.373543	-4.2798	1.40791e-80		MT1E	470.135	427.887	536.566	206.571	248.206	217.479	-1.11022	1.42075e-109		SERPINA3	488.71	466.695	523.34	254.006	113.02	94.1348	1.67708	5.91794e-283
S100A1	330.395	314.629	377.504	174.897	161.825	189.947	-0.9699	8.88246e-80		APOC3	251.727	255.824	255.411	131.943	73.0568	133.093	-1.19861	2.6352e-107		NUPR1	14.8764	15.9879	16.0302	96.7807	92.6425	83.7995	-2.54033	4.75623e-282
SPINT1	16.5719	14.0583	15.2785	6.15815	4.5503	5.33424	-1.52108	6.53519e-78		SULT1A4	244.111	236.444	264.432	118.005	126.819	116.65	-1.06058	1.36546e-106		MCM7	72.3508	68.1186	72.5233	23.4259	17.7337	16.8129	1.87521	1.8802e-281
PROM1	1.31477	1.36505	1.00955	5.30723	4.89072	5.24435	2.05012	7.20386e-77		REEP6	93.9377	97.1818	114.799	41.9802	46.9582	47.736	-1.17997	1.75751e-106		SQSTM1	170.133	156.771	173.996	533.175	499.94	538.932	-1.64166	1.74642e-280
ABCC3	44.2927	41.7074	47.7313	20.7844	22.6045	26.3482	-0.955513	2.67434e-75		LOXL4	5.6679	4.63463	4.90346	15.3245	13.0706	16.3721	1.53386	9.76236e-106		PGC	153.328	151.546	159.89	57.2898	39.0918	30.7448	1.86077	3.72788e-279
ALDH8A1	6.44746	6.09338	5.47516	1.31744	0.849515	1.12895	-2.43553	2.98216e-75		TGM2	14.3056	13.8554	13.1544	32.8517	29.4627	34.0389	1.20424	7.59985e-105		SESN2	12.4267	11.7539	17.6944	36.0746	49.7377	72.0114	-1.88805	3.64165e-275
FAM84B	4.20144	3.93139	3.51582	0.949009	1.15082	0.930189	-1.98509	3.03925e-75		NRP1	5.45439	5.94803	6.22401	14.4522	14.4347	15.4531	1.3138	1.0758e-102		TNFRSF19	35.482	31.1626	31.7871	12.7887	6.42158	5.41783	1.97271	2.48599e-274
KRT23	33.911	29.1537	34.4359	67.4233	61.595	67.5931	0.993986	5.81229e-75		ABCC3	40.5504	42.7073	45.4608	19.1494	20.4967	20.5601	-1.11355	2.3928e-102		S100A1	322.129	345.287	388.458	154.213	65.9309	72.2601	1.83276	1.04519e-273
NGFRAP1	11.2671	12.4694	13.4378	36.2606	32.3211	37.4901	1.50971	8.71632e-75		PLIN2	64.3659	56.8981	67.9243	145.432	94.7764	160.499	1.06037	2.74432e-102		IDI1	62.615	52.3784	62.2055	22.6269	10.5691	10.3335	1.99884	6.33364e-272
PECR	54.0291	51.2236	56.877	26.908	25.4051	26.2608	-1.06072	1.19325e-74		ITIH4	9.58037	9.31906	8.70223	2.27923	2.74746	2.22879	-1.93638	1.27331e-101		CD55	9.44913	7.86915	9.70704	30.814	39.6835	49.7463	-2.12819	2.01751e-270
MT1X	166.857	143.884	252.766	81.7778	74.7792	109.056	-1.08573	2.59278e-74		RHOBTB1	21.8894	20.5109	20.0856	9.11012	10.2334	7.12576	-1.25342	3.09974e-101		PABPC1L	11.0559	13.7394	14.5257	33.8468	68.2441	62.9999	-2.0533	1.04409e-269
NES	10.0882	10.1436	9.8907	21.1403	19.4998	21.1547	1.02143	7.85547e-73		PLXND1	17.1614	17.6988	17.6533	37.4151	34.3806	39.2308	1.06201	5.13994e-101		HKDC1	16.9661	18.087	19.2251	46.0924	67.4926	78.2927	-1.8083	1.18949e-268
ARNT2	0.651537	0.56552	0.481443	2.70656	2.03056	2.9838	2.17758	9.31349e-72		VTN	172.717	150.743	170.308	88.7374	67.3527	86.3267	-1.0468	1.01302e-99		GLDC	53.0953	49.0692	51.4011	19.1506	11.2302	12.0923	1.8451	1.96678e-268
ASAH2	10.3572	11.996	9.53433	2.61225	4.19487	2.84933	-1.77995	3.20637e-71		NAT8L	1.68595	1.60469	1.78116	5.4087	6.00071	6.20444	1.77531	3.55816e-99		CNP	66.7303	63.4692	71.1368	29.4729	15.6237	15.9496	1.71503	4.71665e-267
ITGA1	5.73378	6.95692	5.44003	14.0177	13.2267	13.5495	1.16036	5.4712e-71		GK	15.0504	14.2553	16.497	36.918	26.6013	37.3978	1.11717	3.72096e-98		MYLK	31.5369	32.0678	30.0044	8.39228	7.13118	5.96999	2.11645	9.61496e-266
CPVL	15.043	15.5665	15.172	35.2956	34.9431	35.1728	1.18697	5.49227e-71		PRKAR1A	84.8247	82.621	87.2629	188.114	138.759	181.125	0.976956	3.83167e-97		CENPF	14.4251	13.805	11.1062	2.26288	4.7167	3.10842	1.99036	1.34436e-264
EPCAM	127.792	126.71	136.32	69.7676	66.3404	75.2496	-0.901517	8.97794e-71		MFNG	0.114881	0.17823	0.21387	4.84669	2.82508	5.74634	4.66471	1.25886e-96		MCM4	41.4182	38.2916	41.9805	12.4388	10.6813	10.9025	1.84222	1.38979e-264
ADGRG3	1.57915	1.24495	1.52488	6.77085	6.53847	6.06653	2.12059	1.86246e-70		NGFRAP1	10.1664	12.1044	11.2788	36.814	33.8165	37.8307	1.6814	2.76306e-95		CPEB4	3.9078	4.33398	3.38917	4.88362	20.7904	21.8857	-2.01313	1.13706e-263
S100A10	109.807	110.525	114.581	58.6309	53.6685	58.2934	-0.986513	1.01589e-69		FAM84B	4.77847	4.86807	3.97011	1.03315	1.3121	1.03676	-2.0112	8.71677e-95		CCPG1	8.84268	9.17864	8.93756	24.635	37.2627	40.7541	-1.91584	2.46137e-263
RRAGD	3.44335	3.98233	3.642	0.99485	0.841254	0.843357	-2.0472	1.30889e-69		VCAN	5.19829	6.00009	4.13771	12.4071	13.0861	10.3295	1.2206	1.25222e-92		TFPI	120.89	130.991	133.033	48.2811	35.5107	37.2032	1.6725	3.61921e-262
SEMA6A	8.80472	8.55694	7.86435	16.9891	17.5893	16.0933	0.984333	9.38611e-69		SOX6	4.28236	4.78796	3.95433	1.59493	1.49	1.24362	-1.59883	8.27538e-92		FDPS	176.585	154.597	159.756	73.7502	35.2251	35.3239	1.75161	1.34288e-255
CRIP1	145.507	116.699	166.067	74.826	66.6669	58.4542	-1.11961	1.39998e-68		AGPAT2	29.1756	26.571	28.7893	9.89912	8.44516	11.6067	-1.52022	8.43141e-92		C6orf48	49.9378	48.7132	47.7751	220.248	166.863	168.466	-1.92243	1.73905e-255
SLCO4C1	8.08747	8.48535	7.30047	3.0343	3.50471	3.05548	-1.34475	1.47013e-68		FBLN5	11.8598	9.64097	11.2977	3.23427	2.55251	3.60593	-1.83268	1.11438e-91		LZTS3	12.0505	12.1269	12.2781	28.6985	44.665	57.9389	-1.83205	2.16862e-255
SERPINE1	36.9054	33.1937	36.1394	57.4447	88.1903	54.8855	0.886904	3.53871e-68		ASAH2	12.5516	13.4229	12.4392	3.80737	3.9365	3.54156	-1.77793	3.65484e-90		ITIH2	464.509	448.297	468.057	188.982	143.43	138.517	1.55804	5.8081e-254
TGFBR3	24.5382	24.7969	20.2351	41.2164	47.7257	39.6525	0.863775	5.86531e-68		EMILIN1	5.85211	6.32607	6.19212	15.3694	14.4978	16.2824	1.31346	4.32791e-90		H2AFX	90.5403	89.597	103.086	31.8218	20.8393	25.4545	1.85436	4.07313e-252
TKFC	58.6371	45.5888	64.1529	29.8575	30.5395	32.3931	-0.876834	1.4072e-67		CDHR5	5.46228	6.16913	5.78617	1.26748	1.23404	1.32252	-2.19783	4.7758e-90		AAK1	3.31444	4.05427	2.9001	5.19516	15.7607	13.6467	-1.74514	1.85301e-251
UGT2B4	4.42624	4.24581	4.6691	14.4266	12.2809	14.204	1.60766	5.01131e-67		PGLYRP2	6.41381	5.89076	6.59707	0.676478	0.804716	0.62094	-3.17723	3.83661e-89		HMGA2	66.701	73.637	70.6048	24.1221	20.6164	19.975	1.70776	2.28534e-250
APOH	1317.44	1310	1445.48	793.472	803.699	801.485	-0.781063	1.94645e-66		SLC6A14	8.18791	8.03077	8.46405	20.9672	18.7538	17.1571	1.18594	4.05069e-89		UNC13D	8.32953	8.29458	9.53734	25.2319	32.8512	39.5144	-1.88186	4.23321e-250
PRIMA1	2.20815	1.901	3.01137	6.69783	6.85397	8.31154	1.60512	2.20907e-66		SLCO4C1	11.1911	12.4121	10.2876	4.80915	5.0819	4.05714	-1.29087	3.20242e-88		TKFC	63.1171	62.096	65.4023	34.5733	12.1466	11.9714	1.67822	3.21363e-247
CTSE	12.7345	11.7185	10.9728	4.28894	3.42166	3.84067	-1.62347	2.38213e-66		KRT23	23.6131	21.938	28.0361	46.9537	52.7505	60.8166	1.10215	6.37539e-88		S100A11	66.3936	61.5489	75.5351	227.286	235.654	280.634	-1.85361	2.20418e-246
HEPN1	14.5715	11.8585	15.5254	4.08883	3.78288	3.78155	-1.86779	2.47205e-66		PFKFB4	4.59444	4.03918	3.67728	15.4773	6.35838	13.9468	1.51333	3.11744e-87		SLC13A5	64.101	65.6423	66.341	32.4338	15.0389	11.0014	1.72222	2.30168e-243
TTR	62.3211	56.1628	70.8266	128.826	128.316	117.334	0.964098	3.15354e-66		UNC93A	19.1764	18.1806	16.3227	7.5916	4.14852	6.34205	-1.59509	2.89726e-86		MCM3	48.9451	49.7875	56.0783	19.1439	12.3642	13.4444	1.77746	4.2596e-239
SHC1	30.9734	27.8927	34.6237	56.1853	58.3152	60.4884	0.886277	1.35374e-65		ARRB1	3.32333	3.16901	3.24437	8.56489	6.92366	8.44	1.27679	2.6622e-85		KCNMB3	2.98132	3.26324	2.3456	14.5541	26.3561	30.1829	-3.03732	4.43694e-239
SFXN3	22.0024	19.3156	23.7889	10.1172	10.5363	10.5399	-1.08256	2.90253e-64		ATP10A	5.22875	5.08766	4.42267	14.2734	8.71969	12.8526	1.26444	4.03663e-85		SLC5A9	16.2359	17.3789	17.5424	4.73423	1.83608	1.63011	2.58019	1.53662e-238
SLC6A14	6.74207	6.88623	6.1766	13.8544	13.0723	15.6748	1.09273	6.93805e-64		HK2	12.9116	12.8786	13.4184	28.42	22.2244	29.1584	1.00561	4.36646e-85		UPP1	4.08833	2.95585	3.62082	23.5661	28.4467	34.5813	-2.98815	1.54564e-238
ARSI	8.02578	7.63952	7.94082	18.5948	16.3919	17.3607	1.13393	1.72689e-63		PECR	54.4242	56.498	58.0485	27.9911	26.3832	25.4757	-1.09906	3.37477e-84		SKP2	26.6713	25.8118	24.2164	6.7435	4.75515	3.61844	2.32105	1.9973e-238
SLC22A7	6.02419	4.91047	6.46846	1.3623	1.29703	1.25026	-2.17625	1.88559e-63		SSC4D	33.4533	32.2086	33.2642	15.5098	15.5266	14.7464	-1.12914	4.14251e-84		GJB1	101.751	107.756	113.863	56.5602	21.542	18.0164	1.71965	5.58719e-235
MT1E	456.289	388.277	551.176	275.322	241.109	267.844	-0.844479	2.02221e-63		SLC22A7	6.9168	6.6387	6.72702	1.29753	1.38852	1.48808	-2.29422	4.17147e-84		SLCO2B1	14.8218	14.0867	14.5182	4.01045	2.20236	1.49616	2.45225	1.94255e-234
RPPH1	1.37694	14.541	6.60221	4.34922	15.9333	91.2782	2.47715	3.31048e-63		SPRY4	14.0255	14.9279	11.7207	31.8672	28.2017	24.8381	1.04943	5.37501e-84		SRXN1	39.9055	36.3206	40.5034	92.2798	111.215	155.968	-1.60753	2.64236e-231
NRP1	7.778	8.30912	6.6631	15.6172	14.7025	16.2332	1.01877	3.91428e-63		MTPN	0	0	0	0	4.78401	0	9.6662	8.76958e-84		AQP3	4.2075	5.22655	4.52285	15.1815	26.2366	45.6745	-2.61942	3.23759e-230
C6	3.94223	3.58031	3.85609	0.970175	0.643289	0.841419	-2.19991	8.10148e-63		MUC13	4.35785	3.96723	4.16978	0.630373	0.33772	0.633386	-2.99126	8.97209e-84		MYBL2	54.8544	55.9928	62.2916	19.7468	15.2284	16.364	1.75366	1.58911e-229
LOXL4	5.55302	5.40236	6.02162	12.378	13.7995	13.6321	1.208	8.56987e-63		PEG10	247.829	242.719	234.881	449.752	456.008	432.175	0.864345	9.62794e-83		LURAP1L	2.39995	2.89518	2.75591	11.4097	17.849	25.2068	-2.73604	2.42425e-228
COLGALT2	6.31462	6.29764	6.09634	12.8968	13.9577	13.4939	1.08737	2.89316e-62		NES	6.33512	6.86136	6.52623	14.5751	15.3004	14.4505	1.15472	1.49955e-82		METRNL	3.24789	2.82641	2.95375	21.7382	23.7578	29.4548	-3.03325	7.33968e-228
RHOBTB1	22.5824	22.6573	17.2797	12.1172	9.94302	10.0136	-0.977475	1.09586e-61		NLGN2	2.51936	2.62203	3.56652	8.78456	6.71701	9.56995	1.49219	1.52007e-82		LARP6	1.76009	2.59413	2.35513	16.6056	22.2532	26.887	-3.28192	1.04984e-226
SPRY4	15.2013	15.0371	11.8936	27.435	33.9174	19.2238	0.902435	1.54929e-61		C6orf132	3.5718	3.80455	4.46921	1.16453	1.11971	1.25476	-1.76392	4.80616e-82		PCK1	24.6163	22.4857	17.3065	5.57005	3.50267	2.41384	2.44978	1.7814e-224
TF	1331.06	1277.96	1560.44	772.06	992.937	756.056	-0.741766	2.44485e-61		NYNRIN	3.23516	3.46783	3.48844	1.35246	0.521799	1.1852	-1.76885	1.24192e-81		SCARA3	11.5931	12.3771	12.3564	2.48648	1.44507	0.984736	2.84006	3.41286e-224
FABP1	376.296	398.109	433.895	196.102	305.219	188.006	-0.841673	3.28302e-61		SERPING1	7.53587	8.30944	8.72918	26.104	14.5758	27.0327	1.43754	1.4575e-81		STMN1	74.1444	70.1714	79.945	30.4743	15.6503	16.3438	1.82313	1.53021e-222
RPL36A-HNRNPH2	0	6.52207	0	10.7995	7.45278	4.21262	1.93281	3.50083e-61		ETNK2	29.0962	25.9368	27.8893	12.5146	12.9148	11.7307	-1.17622	2.93252e-81		UGT2B10	12.1021	11.1119	11.1447	1.18695	0.758778	0.401055	3.82123	9.30115e-220
SULT1E1	3.73937	5.022	4.2096	0.392965	0.357133	0.354091	-3.53397	1.09859e-60		MASP1	7.08239	6.24206	6.17782	17.4319	9.46813	19.5669	1.22713	1.69384e-80		PLK1	84.3938	76.2541	94.4506	29.7786	26.7614	23.995	1.66648	2.5121e-219
PRKAR1A	79.3673	78.2603	77.9498	133.97	139.95	135.74	0.779664	1.16973e-60		THBS1	31.0498	30.0401	30.8105	54.0924	64.1434	55.9027	0.904505	1.82103e-80		ENC1	19.9434	18.9746	15.798	5.60562	4.51724	4.77724	1.87382	2.26265e-217
ACOT11	6.57741	6.01363	6.56618	1.94898	1.89679	1.86117	-1.76699	2.81926e-60		APOA1	2966.03	2992.47	3335.07	1805.92	1476.98	1934.09	-0.851344	2.91612e-80		GAB2	3.02923	3.47527	3.32058	6.02512	15.8122	17.9531	-1.9927	2.59387e-217
C3	1066.02	1075.93	1139.39	624.595	730.03	643.673	-0.732885	2.84953e-60		IGSF1	78.8459	77.0075	83.2826	44.7565	35.3923	46.9224	-0.932367	4.27321e-79		DIO1	31.2901	30.2745	30.4582	11.7051	2.72709	1.54075	2.42679	3.10718e-217
ITIH4	7.24698	6.71385	7.61214	2.47302	2.29711	2.33164	-1.61808	3.34726e-60		RBP2	13.499	12.6468	13.7813	1.54705	0.874152	1.1242	-3.5141	3.03293e-78		MXD1	5.86904	5.77899	5.86618	10.2498	23.3429	29.0199	-1.81346	3.10718e-217
SPTLC3	20.019	19.9782	18.9617	9.86884	10.4203	9.38426	-1.01451	4.53869e-60		S100A1	322.129	345.287	388.458	192.244	168.452	195.87	-0.942784	1.24837e-77		HMGB2	82.8338	86.5742	96.0289	30.6416	27.5945	20.1456	1.75693	9.21664e-217
ALDOC	6.90908	5.81653	9.80319	16.8854	24.9443	17.6194	1.35318	1.70608e-59		ARG2	12.2028	10.0598	12.2984	30.1066	23.1734	29.8183	1.23653	1.42761e-77		MBNL3	60.0129	59.8478	54.1343	20.0107	23.6861	19.6957	1.4651	1.58413e-213
PRTG	1.95107	2.07063	1.09673	4.0371	4.92115	2.91019	1.1696	3.51745e-59		ODAM	51.9364	48.2717	50.5116	22.7335	22.062	22.7386	-1.17702	1.62342e-77		APOA5	26.4255	22.4811	22.0325	7.16522	2.4833	1.41844	2.60009	2.07513e-212
ACSL1	37.1237	36.003	37.7123	20.6368	19.2529	21.4137	-0.868826	1.76515e-58		TKFC	63.1171	62.096	65.4023	34.1758	32.7443	35.5374	-0.914255	7.11353e-77		RAB43	12.6574	14.7888	14.807	36.9161	43.2893	51.6724	-1.63208	3.0019e-212
ETNK2	24.0554	20.5661	23.4726	11.3865	10.2648	11.3595	-1.05907	4.21361e-58		C17orf96	28.6859	27.7032	33.2895	54.9747	57.6053	62.9513	0.948831	1.53072e-76		SLC2A2	15.4833	14.4485	14.2375	4.0157	1.97906	1.34447	2.53665	4.52046e-212
TNS1	0.605367	0.557925	0.780503	0.934976	4.8751	0.80234	1.59421	1.09225e-57		ARNT2	0.621128	0.494764	0.604056	2.71722	2.67058	2.42328	2.15206	2.44082e-76		ARHGAP18	51.9803	51.2527	52.6073	20.8027	14.3217	14.8277	1.63751	2.79244e-211
SPINK1	23.262	25.6181	23.7151	65.724	58.0916	53.7571	1.27847	1.11785e-57		TSPAN7	6.5126	4.85777	4.81222	15.02	16.5879	18.056	1.59713	2.4572e-76		SMOX	14.7818	12.3878	17.3585	45.6845	49.3802	59.8296	-1.77565	1.74426e-210
TIMP1	44.6336	44.5218	43.2255	91.7708	80.3066	90.0693	0.972631	1.3931e-57		DUSP6	15.9464	15.4037	24.183	35.5782	29.2312	47.9907	0.993436	4.46317e-75		RHOBTB1	21.8894	20.5109	20.0856	6.73274	5.75432	4.3323	1.88638	1.93318e-210
CITED2	39.0062	36.6171	54.5464	17.7655	24.3066	25.5793	-0.966512	2.26065e-57		APOH	1785.85	1765.42	1841.3	1037.9	967.529	1080.57	-0.823862	7.41518e-75		MICALL1	11.319	13.0988	13.3061	25.764	39.8724	53.4546	-1.64276	6.4611e-209
MFNG	0.0553003	0.0729992	0.0662893	2.55174	2.64642	2.46903	5.20936	1.36051e-56		SULT1E1	4.59336	4.8572	4.11815	0.149991	0.440708	0.36295	-3.79829	1.1289e-74		TMC7	1.59632	1.7466	1.13069	5.79442	11.8	13.6623	-2.79361	9.86933e-209
CAT	86.8893	87.986	91.1544	54.7816	47.8464	50.5195	-0.811058	1.39627e-56		BPIFB2	142.353	150.426	155.694	300.112	198.663	324.04	0.855725	2.78509e-74		KLHL14	21.1542	20.4566	17.2198	7.67788	4.12175	3.64675	1.89826	2.15608e-208
GK	12.3232	12.6419	14.4728	23.6474	24.5233	25.9878	0.895816	2.05959e-56		HSPA1A	112.816	114.401	116.371	60.0043	64.591	62.819	-0.892136	6.07022e-74		CYB5B	50.233	45.2643	54.9323	20.3251	14.5746	15.2323	1.58466	1.83092e-207
TMEM132A	6.13862	5.79121	8.41923	14.0016	13.6623	16.0761	1.09371	2.17618e-56		ACSL1	37.4764	35.2172	38.2947	17.9843	20.9698	18.7341	-0.960896	7.96595e-73		S100P	128.262	107.859	131.741	496.888	302.036	330.304	-1.61195	2.67174e-207
ASS1	78.8977	77.3044	94.2622	46.5039	46.4025	48.0017	-0.845564	3.91175e-56		GRAMD1A	11.7845	12.0602	14.39	28.9724	19.4604	34.9126	1.09763	2.54027e-72		CEBPG	15.1179	13.8974	17.4069	45.4868	47.0525	51.7821	-1.62256	7.2347e-207
AKR1B10	240.623	215.257	272.774	153.804	131.386	150.627	-0.755382	9.1969e-56		AKR1B10	194.983	184.148	209.831	111.989	104.84	109.783	-0.868905	1.39871e-71		AGPAT9	6.1887	7.02361	6.89989	20.718	30.4529	35.5044	-2.09145	3.41786e-206
CDHR5	4.92058	4.06242	5.73622	1.07749	1.45921	1.71246	-1.81753	1.33455e-55		GLUD1	379.893	343.152	377.237	207.048	223.06	204.042	-0.812422	1.69815e-71		RNF43	34.6563	33.6426	35.1569	13.7661	10.2647	9.84907	1.60813	6.06388e-205
VGF	0.431224	0.449398	0.489709	3.04207	2.74202	4.27573	2.87953	1.54324e-55		CSF1	3.49812	3.59575	3.6865	9.05061	9.5281	9.89632	1.38491	1.19128e-70		INHBE	21.1749	20.9134	23.8045	65.5468	67.2429	73.3376	-1.63407	2.32007e-204
HK2	12.8216	12.0094	12.4003	21.693	23.615	21.9036	0.830657	2.4639e-55		ASS1	92.505	79.9476	94.4918	47.3483	45.5022	49.0418	-0.931516	1.2162e-70		PLCD3	11.7345	13.2932	15.3343	34.248	42.3907	52.6991	-1.66457	8.48423e-204
CKB	72.4998	58.0599	85.5715	115.654	142.411	126.251	0.807748	2.5927e-55		SDCBP2	5.87554	4.41532	5.1709	0.227195	0.443821	0.284926	-4.00221	1.52038e-70		GNA13	13.9511	12.4034	13.1417	21.8535	43.6919	50.9579	-1.54291	6.72962e-203
TTYH1	0.613313	0.404802	0.367593	4.37981	3.84922	4.17423	3.10738	2.78617e-55		FUT11	0.878826	0.908961	0.872578	6.08187	4.61634	6.08176	2.63397	3.80517e-70		KCMF1	7.93402	8.33881	8.77558	21.815	26.8077	27.4377	-1.59204	1.17512e-201
SERPINH1	44.0688	39.2329	45.3006	75.4955	74.2908	79.7126	0.817406	4.42594e-55		RRAGD	3.70037	3.59429	3.73243	0.865896	0.981336	1.0517	-1.94154	5.47751e-70		VASN	30.3539	33.2086	31.0284	15.0323	5.75527	5.35997	1.80977	4.12376e-201
CSF1	3.97607	3.89728	3.85917	9.35552	8.89344	9.74205	1.2396	5.10855e-55		XPNPEP2	9.82217	9.9206	10.9986	4.20356	3.50657	3.97443	-1.41778	2.01582e-69		PTMA	772.525	976.631	1036.28	399.221	343.287	326.695	1.38732	6.87723e-201
IGDCC3	26.7257	24.7632	27.96	44.951	45.7184	48.5005	0.790853	5.56248e-54		PAK1	6.82582	6.18335	7.12936	2.02743	1.65498	2.63778	-1.69916	2.40684e-69		HYAL1	101.452	99.8514	111.387	55.2214	26.8276	25.4822	1.52671	2.2605e-200
WFS1	39.4795	33.4658	43.7234	63.9414	69.4953	68.5386	0.772617	1.02381e-53		FAM20A	2.64146	3.27844	3.1843	8.78347	7.37441	8.36897	1.416	4.11934e-69		MOCOS	13.2934	12.0157	14.5637	39.057	40.9838	52.531	-1.71531	2.72006e-200
C6orf132	3.93415	3.84968	4.95677	1.45854	1.59811	1.97182	-1.3497	2.30299e-53		PGF	4.10358	3.1529	4.15323	13.4508	10.7657	13.1025	1.67228	1.07605e-68		HNRNPA1	649.069	636.892	741.512	338.537	210.471	237.15	1.37207	8.03639e-198
FUT8	2.57753	2.17197	2.10865	6.57213	5.36505	6.14944	1.38122	1.72871e-52		MLXIPL	69.7748	86.9819	99.5581	40.9451	47.0611	55.4131	-0.855281	3.15287e-68		NPC1L1	18.4299	19.8062	19.1922	5.95891	5.44351	5.08657	1.80071	1.48796e-197
MSLN	9.0274	9.32922	11.0188	3.00269	3.292	3.75785	-1.55725	2.36061e-52		HOXD1	5.60336	6.57456	5.87133	18.5611	14.0453	16.6992	1.43754	4.66902e-68		FOSL1	16.1196	19.0728	18.6544	38.5276	56.8627	94.0676	-1.79474	1.69316e-196
GAS7	1.10466	0.963027	0.882031	2.61543	2.7731	3.01689	1.48286	3.21104e-52		MRAS	0.600329	0.465686	0.461016	2.69934	3.54009	2.56695	2.51038	8.26667e-68		ADAMTSL2	2.33764	2.68186	2.49596	13.8298	12.6748	12.4783	-2.3777	9.63625e-196
LIPA	63.3768	62.5988	63.819	39.2795	35.0844	36.5483	-0.790263	1.08916e-51		COLGALT2	4.9291	4.65715	5.43241	11.0325	11.6233	11.4445	1.16118	1.65994e-67		DBI	285.156	247.598	287.193	145.802	58.8794	69.0735	1.56348	8.44712e-195
SPARC	27.5929	23.905	26.0217	46.4073	42.4674	47.279	0.794482	3.48943e-51		SLC41A1	0.254418	0.36088	0.327038	2.11174	1.96997	2.26213	2.74066	3.16709e-67		MAP1B	10.8043	12.111	9.02158	13.2631	39.6742	35.392	-1.45778	1.9813e-194
B3GNT3	15.7212	14.185	14.5689	7.8943	6.02643	6.41508	-1.13742	3.87845e-51		PCSK9	81.4444	77.2987	85.4195	47.1985	41.9585	48.6326	-0.844454	4.03609e-67		FAM83D	26.0559	23.2718	27.3638	7.08519	4.73969	5.40204	2.14498	3.20704e-194
CYP19A1	5.92518	5.12297	5.86225	2.24711	2.71547	1.62764	-1.41593	8.65693e-51		SPINK1	26.225	24.4118	28.3278	76.1574	60.7968	59.5782	1.29019	6.87399e-67		IFRD1	12.8617	11.6301	14.6899	40.9531	40.8337	41.6492	-1.64184	3.43287e-193
PGF	3.26089	2.73172	3.38268	9.67882	9.93767	9.86767	1.62425	1.06421e-50		SHC1	31.4979	30.3531	34.7403	57.5252	58.1558	63.9775	0.875756	3.95902e-66		NCAPD2	36.6585	36.5993	34.5284	11.3417	13.6596	11.3015	1.5801	2.81935e-192
PAM	14.837	14.1229	14.7102	7.63501	8.20893	7.58001	-0.92264	2.39428e-50		CAT	96.0837	85.3982	93.9047	49.7576	52.7836	50.498	-0.865643	6.51705e-66		ABAT	61.863	59.7041	63.9069	24.2415	20.9669	22.2625	1.46471	7.59351e-192
RBP2	11.0643	9.73987	10.7542	1.47387	1.05245	1.27827	-3.0383	3.79918e-50		CRIP1	143.899	117.438	144.35	63.8762	63.2303	67.9007	-1.07956	7.52425e-66		PCYT1B	6.2231	5.78077	6.07437	1.29642	0.547342	0.482383	2.898	1.38457e-191
FST	15.5309	15.7386	16.9593	30.2958	37.5186	28.8028	0.972807	4.01934e-50		SERPINA3	488.71	466.695	523.34	905.489	732.935	918.64	0.771861	6.35185e-65		APOM	115.644	103.64	115.134	52.6697	19.2392	20.8354	1.80842	1.63832e-190
TTC39B	2.47237	2.45956	1.99725	6.79068	6.97135	5.91141	1.47573	2.99818e-49		HK1	0.0842733	0.146434	0.0784445	2.20808	1.16731	2.26632	4.18171	7.03805e-65		TICRR	4.73997	5.13631	5.15549	0.679398	0.817938	0.464678	2.9388	4.75046e-190
PTMS	79.7965	72.2213	113.181	40.3153	51.0118	57.5633	-0.850418	3.11051e-49		WNK4	4.97125	5.59798	5.29677	12.2156	9.01271	14.6511	1.15982	9.30154e-65		SERPINA5	173.988	169.198	177.891	100.252	50.4557	45.293	1.40509	5.51636e-189
KYNU	30.7137	33.0678	32.5238	16.6046	15.155	17.3284	-0.979781	2.44547e-48		OSMR	20.202	19.0063	17.9143	36.7734	32.9126	36.2885	0.873453	1.08261e-64		KIF18B	11.7685	13.6223	14.0016	2.51386	4.04597	1.9201	2.23232	1.0935e-188
SSC4D	26.061	24.1872	30.3383	14.5464	14.6371	14.7434	-0.893063	1.35057e-47		GAS7	1.19904	1.22778	0.997395	3.47735	3.2074	3.17574	1.51848	3.70551e-64		AREG	21.7861	23.7551	26.8777	50.5895	72.2575	118.704	-1.71304	3.25022e-187
MGST1	259.404	249.365	287.525	173.754	143.667	170.045	-0.720297	3.02185e-47		FN1	1128.09	1207.22	1042.48	2105.49	1677.05	1967.32	0.746884	3.29666e-63		ITPR3	17.5263	17.5339	17.9597	27.0912	51.3858	62.2505	-1.39443	5.56346e-185
ESPN	32.5144	27.6025	40.5519	17.6908	21.4935	19.2037	-0.810878	3.43762e-47		LAD1	75.8288	69.9942	75.9483	40.4826	45.621	39.2463	-0.840198	2.25163e-62		B4GALNT4	11.0727	11.2961	13.9297	3.01669	1.954	1.40732	2.48014	2.03988e-184
LYVE1	1.91133	2.1846	1.67644	6.9911	5.26642	6.47257	1.70395	4.06464e-47		MSLN	10.4664	10.9617	11.7177	3.75665	4.20218	3.39304	-1.55923	4.07515e-62		KIF11	10.8959	10.2342	10.6119	2.27146	2.55121	2.04748	2.21691	1.08475e-183
SLC40A1	14.0784	14.1687	11.5843	7.4571	6.23734	6.04919	-1.02654	5.72618e-47		SPINT1	14.9856	13.9184	16.4939	6.26716	5.793	6.83466	-1.28825	5.33057e-62		VWA1	34.7403	33.5325	36.1921	19.3296	8.37657	7.94677	1.52835	3.23017e-183
C9orf152	3.80693	3.27364	3.2335	0.621398	0.716781	0.686987	-2.38042	6.048e-47		C8orf4	6.88776	8.39255	7.70597	21.3285	15.0567	21.297	1.3129	7.94542e-62		SAPCD2	42.2861	39.1681	41.1046	19.1091	10.8946	11.7688	1.54273	5.634e-183
JAK3	1.35759	1.52038	1.56023	3.39462	4.97931	3.75247	1.41135	1.26382e-46		MAT1A	80.726	76.836	79.5736	43.0772	50.4906	42.8327	-0.814793	9.00006e-62		C14orf1	58.642	59.7264	62.2439	30.0566	12.6511	11.6532	1.69572	1.11591e-182
XPNPEP2	8.63667	7.34548	8.82338	3.69519	3.72999	3.06815	-1.27322	1.38545e-46		C6	3.89824	3.45511	3.84207	0.85468	0.937095	0.880953	-2.08354	1.19573e-61		SEMA4G	65.9023	67.1731	68.9191	32.8761	22.7002	19.7916	1.41984	4.68258e-182
ARRB1	2.73129	2.82254	3.47983	5.85572	6.37923	6.25441	1.01649	1.54093e-46		PRIMA1	2.16064	2.41351	2.52173	6.71667	7.50703	6.25745	1.51542	2.16202e-61		SERPINF2	388.693	374.829	410.318	246.409	122.476	99.1025	1.32598	6.27846e-182
KLHL13	8.87463	9.28877	8.1622	4.21159	3.488	3.64074	-1.222	1.75157e-46		ENPP2	4.63104	4.57088	3.81808	0.930372	0.996067	0.759102	-2.27886	5.36724e-61		LGR4	24.4992	21.0355	22.5235	7.9007	6.87143	7.25421	1.6322	1.67918e-181
DYSF	1.80014	1.45791	2.66865	0.439495	0.832332	0.426151	-1.89439	3.67444e-46		ERRFI1	49.5763	49.4478	62.4259	90.1803	61.3658	134.035	0.800203	8.82523e-61		TNFRSF12A	57.5894	50.1782	63.3224	158.271	137.776	199.738	-1.51885	7.26519e-181
CIDEB	33.789	28.0989	40.6515	17.7314	19.7996	19.2751	-0.87521	6.11877e-46		JAK3	1.93731	2.17662	1.73333	5.47243	4.32388	5.97099	1.42287	9.64284e-61		FBLIM1	24.2297	28.0678	27.1025	56.3845	72.5355	92.9391	-1.47074	9.95907e-181
FAM20A	2.25122	2.21962	3.04838	5.09913	7.04177	6.53734	1.28369	7.04091e-46		ITGA2	16.0602	14.6137	12.7823	28.8011	23.8187	25.8318	0.834237	1.33298e-60		FZD4	27.5545	27.2248	21.5748	11.3604	9.32304	6.30502	1.49496	1.54191e-180
SCN9A	4.85928	5.03219	3.65714	2.23057	2.58983	1.98157	-1.03102	9.971e-46		DRAM1	4.54694	5.51565	5.31931	12.4394	10.1439	13.2827	1.20639	1.87758e-60		ADM2	5.99412	6.76087	8.42756	19.2796	22.9521	27.9331	-1.7084	1.99388e-180
ASIC1	0.334699	0.321323	0.310025	1.68816	2.17222	2.23656	2.61873	2.84527e-45		BMP4	69.5665	65.5718	66.8329	125.238	108.574	127.846	0.821284	2.91987e-60		ACLY	143.299	136.386	151.52	54.641	54.1542	62.2433	1.34342	2.02165e-180
SYNE2	14.7051	19.0373	6.69684	8.81439	9.41058	4.67785	-0.860647	7.4644e-45		ADGRG3	2.11868	1.63996	1.90852	6.22201	5.96814	7.64588	1.77679	3.37901e-60		MAP1LC3B	36.0186	34.9216	42.4071	85.8937	98.282	128.547	-1.44905	4.99612e-180
HTR1D	4.66187	4.58295	5.029	1.35419	1.70834	1.16328	-1.80453	9.10297e-45		TGFB1	24.6166	26.4811	27.9467	48.4681	42.6281	56.661	0.883259	1.94905e-59		SERINC2	36.1441	39.2498	41.3345	97.1225	101.851	124.286	-1.45905	2.98378e-178
FUT11	0.874286	0.893497	0.946597	4.77169	4.64546	3.96183	2.27456	1.43893e-44		UPK3A	24.9856	25.2865	27.2097	8.93299	8.59471	8.49632	-1.59196	2.21384e-59		TCEA1	41.0014	39.9896	41.6872	97.2924	107.08	121.594	-1.3994	1.80827e-176
SLC41A1	0.361576	0.323331	0.349537	1.58898	1.95818	1.78963	2.32269	2.46591e-44		ACOT11	5.43028	5.77419	5.65143	1.42173	1.54789	2.01717	-1.76973	3.5383e-59		BIRC5	37.4987	37.0476	43.6758	15.4357	11.4492	10.7378	1.64603	2.25779e-176
ARG2	12.512	12.0782	12.4788	23.9231	25.005	24.824	0.97161	2.4831e-44		EPCAM	125.107	129.38	134.133	74.2761	73.4899	76.4142	-0.811776	4.43841e-59		ADCK3	41.434	39.4064	46.0436	18.1514	11.7819	12.1894	1.58292	3.3564e-176
BCAM	169.75	152.041	198.275	100.549	115.585	115.592	-0.666154	3.15465e-44		SPTLC3	21.9616	19.9448	20.653	9.92531	12.0678	10.4959	-0.960975	4.45889e-59		PLG	43.4206	41.4854	43.3383	18.4764	15.3193	10.5404	1.52674	8.8413e-176
ENPP2	3.75788	3.30706	3.48663	0.699763	0.732863	0.947911	-2.15648	1.00826e-43		CES1	247.462	228.187	258.932	149.101	136.913	154.34	-0.756666	3.73467e-58		TTR	83.4508	77.5197	85.2411	38.3899	17.1889	16.0388	1.74603	1.85062e-174
IHH	3.87695	3.77295	4.85089	0.683994	1.11004	0.677964	-2.40372	1.49359e-43		ABCA7	1.83764	1.93756	2.28349	5.60562	3.00858	6.33336	1.27091	6.34327e-58		FMO5	23.0943	20.906	22.0599	6.20673	4.41638	3.57451	2.19892	8.57039e-174
HSPA1A	126.364	113.823	122.958	77.372	70.479	81.3934	-0.679376	1.76863e-43		MAML2	2.96462	3.46685	2.52692	7.05848	5.40094	7.1523	1.12427	7.18929e-58		IGDCC3	26.8693	25.6029	27.4304	12.0867	8.12584	6.27517	1.57921	1.27383e-173
SLC39A5	48.9346	42.4679	61.6634	26.4425	31.7325	31.3379	-0.796284	3.18019e-43		SPARC	25.4408	23.388	24.3424	42.781	45.8451	43.9584	0.839387	8.71815e-58		FEN1	32.7004	27.7332	31.8151	11.8369	7.28643	7.19163	1.79351	3.63915e-173
TMPRSS2	12.3704	11.9671	13.0535	6.60692	5.86424	6.0177	-1.02851	7.99711e-43		MYO1A	6.11148	6.2688	6.23728	2.09349	1.96026	2.51736	-1.51957	1.56619e-57		ATP6V0E2	102.16	94.9085	110.569	67.8972	23.9858	25.1679	1.37857	4.51499e-173
CLDN11	2.63914	1.68285	1.95712	6.11842	6.42187	6.23496	1.52906	9.75174e-43		TTC39B	2.64249	1.89392	2.25185	6.7766	7.13517	6.16546	1.53625	2.07804e-57		DDIT3	13.6146	15.0947	15.9745	85.7853	67.6659	28.8341	-2.04321	6.83628e-173
CTGF	58.2688	53.4248	65.1033	80.4239	122.199	86.7901	0.685411	3.06173e-42		TMEM132A	7.8836	7.5052	7.99959	15.8894	15.7389	17.0167	1.03691	3.67188e-57		ITPKA	20.0129	18.9161	20.0318	65.1772	51.282	64.5095	-1.61034	6.88639e-173
VCAN	7.93763	8.39697	4.26071	12.9409	11.7791	11.7766	0.805145	3.10013e-42		KYNU	32.4822	27.0987	29.7293	13.1419	15.5241	14.3635	-1.07139	3.9889e-57		CAT	96.0837	85.3982	93.9047	50.726	24.4414	26.5846	1.42538	5.43039e-172
MYO1A	5.75411	5.64864	5.77061	2.04789	2.77209	2.01219	-1.37894	4.79502e-42		TJP3	7.84268	7.02871	8.29673	2.93841	3.61366	1.98872	-1.45442	4.6339e-57		PAH	145.911	125.523	141.757	74.1487	43.9931	43.8281	1.34956	5.87678e-172
CDH2	5.6304	5.20028	4.93126	2.26717	2.22864	2.05749	-1.29131	5.35604e-42		SLC39A5	69.7795	71.1486	74.9005	40.774	38.1632	42.7781	-0.845166	6.15294e-57		SPARC	25.4408	23.388	24.3424	12.0892	4.8931	5.48743	1.66972	7.8431e-172
BPIFB2	106.288	89.89	109.237	143.327	192.548	154.05	0.659436	1.13928e-41		SLC19A3	4.81247	4.39275	4.16393	11.1336	9.64462	10.1459	1.19239	2.13064e-56		CCNA2	29.754	25.4104	33.419	10.6584	8.49634	7.72092	1.71908	8.90877e-172
ERBB3	82.8006	82.2322	84.8151	49.5477	61.1573	51.338	-0.645721	1.99833e-41		KANK4	10.9465	11.5236	12.196	5.55209	6.25805	5.81906	-0.991056	6.11609e-56		SLC13A3	10.3759	8.91984	10.3183	2.55274	1.73242	1.26632	2.39094	1.59933e-170
LOX	4.70715	4.28053	6.36728	7.55936	14.6985	7.82179	0.911938	2.76633e-41		LOXL3	0.021081	0.104421	0.0586903	2.59644	0.269111	2.11698	4.72217	1.85422e-55		SAA4	68.7386	59.0743	70.7031	31.8067	2.56244	5.9644	2.18946	1.93286e-170
RBM47	10.0455	9.352	9.95825	5.0317	5.05566	5.43053	-0.937007	3.52391e-41		SEMA6A	8.10303	8.80473	7.58741	15.8062	15.8405	13.9795	0.884894	1.90057e-55		GFPT1	27.4741	26.7783	26.5075	45.2402	74.1613	81.9439	-1.30667	7.04623e-170
TFR2	30.9797	29.2402	39.9219	17.6821	21.2798	19.3087	-0.80564	3.72147e-41		SUSD2	8.41792	9.62056	8.89936	16.4624	20.1312	18.1718	1.0138	6.07638e-55		CABIN1	31.664	34.8108	31.4202	13.3583	12.8759	10.7669	1.4074	7.06415e-170
SLC1A2	8.76689	8.58811	6.46596	4.6181	6.28836	3.21426	-0.804259	4.12191e-41		GSTA2	8.37183	8.26806	9.21318	1.26086	2.37345	2.13973	-2.16738	6.78835e-55		CEMIP	15.064	14.4982	13.0121	4.259	4.69115	4.87061	1.63483	1.46293e-169
G6PD	58.049	55.3206	69.8211	97.1368	97.4705	101.491	0.676628	4.61982e-41		PEPD	93.0287	80.648	88.0172	47.2613	52.5295	52.0355	-0.803758	7.77293e-55		ABLIM3	3.66008	3.40243	3.64727	8.10341	15.6073	19.5055	-1.98041	1.228e-168
LINC00261	6.31737	5.97876	6.22534	11.0925	12.3995	11.3298	0.885234	4.81374e-41		LPIN2	12.5196	11.1111	12.4034	24.694	18.6269	21.8629	0.83358	1.07568e-54		PLIN2	64.3659	56.8981	67.9243	145.023	147.174	195.353	-1.35244	2.04024e-168
SORD	74.9433	69.6605	79.3709	49.1522	44.1245	47.7217	-0.682584	6.15568e-41		GPD1	18.7062	16.7897	18.7929	7.96921	10.5193	8.79168	-1.0083	3.231e-54		PCNA	98.9994	86.1967	102.625	47.6863	25.2017	25.689	1.53022	2.52863e-168
ATP10A	4.77608	4.3955	4.89043	8.6715	11.2055	7.5938	0.925326	1.03442e-40		LIPA	85.6264	76.0202	80.548	48.5272	46.1367	48.5906	-0.776568	4.02745e-54		AGT	588.27	571.014	589.729	390.071	189.021	156.599	1.25255	3.12806e-168
PGLYRP2	4.66201	3.05666	5.29234	0.746241	1.16262	0.806904	-2.3338	1.21599e-40		EPHA1	7.05719	6.73771	8.03449	2.81261	2.94238	2.66673	-1.39457	9.3101e-54		SOX9	115.794	141.157	147.503	48.2926	67.0018	49.1229	1.30578	1.76118e-167
SMARCA2	13.5275	12.2437	10.7059	6.47094	6.73672	6.54936	-0.910307	1.32496e-40		SDK1	0.989035	1.00435	1.02823	3.27278	1.83718	2.90846	1.38187	9.57403e-54		PLEKHB1	30.2103	31.9157	33.2528	13.3185	5.87404	5.76407	1.89323	2.19314e-167
PDLIM7	25.0157	24.3785	30.409	45.1164	44.4986	51.7328	0.812204	2.20499e-40		PFKFB3	1.39602	1.16089	1.01358	4.27774	2.38209	5.07574	1.69127	1.33733e-53		IGFN1	0.123888	0.288306	0.100904	0.548259	2.88889	2.47573	-3.54132	2.44753e-167
TGFB1	28.9254	26.6953	33.9111	44.8603	51.6598	53.5953	0.726434	3.22674e-40		SFXN3	23.243	24.8643	25.0462	13.3364	12.2911	13.4966	-0.920697	3.65103e-53		LGR5	22.3946	23.4286	21.8954	9.3407	6.74615	6.10944	1.59886	5.074e-167
RALGPS1	3.26682	2.84072	2.68822	0.920574	1.33283	0.838702	-1.57817	3.42677e-40		RHBG	43.9516	49.7566	47.9738	24.2837	27.6354	25.143	-0.892432	5.16403e-53		ARHGEF40	14.1953	13.5611	15.269	4.73581	4.70028	3.9971	1.68431	1.2969e-166
BPHL	14.3168	14.1257	14.8731	6.74173	6.25652	6.47997	-1.1658	5.46004e-40		ALDH1L2	6.23754	7.46299	5.69187	3.56558	3.04511	2.92033	-1.03492	6.45033e-53		CHCHD10	86.7189	102.534	111.169	340.163	249.317	259.443	-1.4968	3.06425e-166
NLGN2	1.92018	1.91773	3.04376	3.9694	6.04546	6.06669	1.19888	1.78374e-39		CDO1	27.203	24.1829	27.763	13.52	13.5082	10.923	-1.08022	9.05983e-53		CYP51A1	85.4942	87.2021	90.4383	37.5835	32.7283	32.2981	1.36329	5.6019e-166
VSNL1	48.9582	49.5167	54.5997	28.6548	29.6295	33.6387	-0.750022	1.89613e-39		BAAT	1.42615	1.94931	1.39472	5.49163	4.14944	5.59269	1.67683	2.18069e-52		HNRNPA2B1	164.959	179.065	184.214	85.8428	71.8264	60.4283	1.28011	1.42571e-165
CNNM1	2.94273	2.48951	3.47732	5.86885	5.73635	6.67057	1.02029	2.01242e-39		IGDCC3	26.8693	25.6029	27.4304	43.7631	47.6423	46.5935	0.770116	2.4519e-52		JAG1	30.7295	31.7437	29.0735	46.0148	85.7759	96.6843	-1.30725	4.24079e-165
C1orf64	5.2785	4.0646	4.14295	15.1194	15.5783	12.4542	1.62856	2.12558e-39		G6PD	47.2452	47.5265	53.7868	83.2503	83.0102	90.1477	0.768466	5.21551e-52		CLCN3	9.48898	8.97953	10.1614	15.9042	30.1816	33.64	-1.45741	4.37665e-165
ALDH6A1	13.7927	13.8457	14.8391	6.9041	9.50573	7.92154	-0.837952	4.73147e-39		HTR1D	4.84271	5.00545	5.32609	1.53987	1.77789	1.12472	-1.7821	1.51007e-51		GADD45A	26.1664	26.6208	42.3699	66.5014	85.0496	125.641	-1.51373	5.86904e-165
PALM	12.9983	10.5528	14.2889	5.85525	6.76629	6.40172	-1.0229	5.44972e-39		SLC16A13	28.8973	32.2275	33.1183	15.5633	17.6312	15.0052	-0.980884	1.82236e-51		NYNRIN	3.23516	3.46783	3.48844	0.744579	0.302315	0.19777	2.95602	6.2581e-165
AGXT	9.61804	8.51229	12.6647	19.5727	25.9519	19.0828	1.02922	5.49277e-39		GGT5	0.293075	0.393734	0.439304	2.03194	3.01247	3.67629	2.93087	1.91828e-51		PEBP1	570.272	556.267	605.701	363.414	176.998	186.162	1.25581	2.68965e-164
APBB1IP	5.23128	5.28144	5.21245	1.81878	1.90482	1.58642	-1.59395	8.68547e-39		AFP	2973.15	3128.13	3245.77	5114.91	3972.67	5998.09	0.670942	3.88022e-51		SPP1	913.492	867.349	922.585	528.711	287.969	334.492	1.23826	3.63287e-164
SCAMP2	107.326	104.206	111.131	67.2449	64.3152	69.0733	-0.701111	1.02366e-38		C9orf152	3.47974	4.29083	3.74385	1.10381	0.83916	0.583349	-2.19401	3.95386e-51		ANTXR1	7.05976	6.89937	6.97507	1.55371	1.43079	0.966061	2.3954	6.07023e-164
TLE4	4.4988	4.41357	4.64871	1.8632	1.98962	2.01526	-1.22849	1.03711e-38		SORD	78.1898	74.4044	78.0881	46.5506	48.5592	43.1868	-0.755588	3.95386e-51		FAM198B	19.8366	18.3241	18.7931	6.67755	5.58702	6.2023	1.6275	1.08772e-162
FOS	1.14229	0.861645	53.6627	0.507967	0.725448	26.1518	-0.900036	2.17614e-38		PTGFRN	8.63249	8.81175	8.51973	4.74362	4.67718	3.88134	-0.979744	7.98562e-51		PDLIM7	19.6631	21.1234	23.1889	48.5871	63.5399	80.5753	-1.57297	3.8577e-162
CDA	24.9664	19.5059	23.4999	9.779	10.1906	9.40859	-1.24335	2.44959e-38		AXL	1.52074	1.78534	1.31837	4.77795	3.49658	4.966	1.51318	2.06506e-50		ATF3	4.99283	5.57715	11.154	15.2635	21.3259	49.6115	-1.92661	4.44197e-162
PEPD	92.1846	80.7648	100.068	58.9685	54.8057	59.9067	-0.667736	6.09288e-38		BNIP3L	10.0881	9.13154	9.05034	22.7285	10.5628	21.6275	0.932208	5.48582e-50		BCAR1	43.2538	47.0391	49.002	97.3703	117.99	133.044	-1.31248	5.30015e-162
SH3BGRL2	20.6637	20.0485	18.4202	12.855	10.7552	11.9623	-0.745371	1.27744e-37		EPHA2	20.888	21.6701	25.4002	36.2965	36.8768	44.9124	0.777103	8.24662e-50		HNRNPM	116.599	109.814	119.62	53.551	41.2987	42.1355	1.33969	1.15363e-161
SMIM3	1.45227	1.52044	1.86092	4.81414	6.01095	4.96257	1.67467	1.39578e-37		ANGPTL2	0.90455	1.03795	0.969079	4.49075	1.05422	5.37917	1.87417	1.19725e-49		ANLN	17.2429	15.9852	17.5116	4.50645	6.23866	5.20506	1.68954	2.04973e-161
SOGA1	5.60756	5.79104	5.57682	10.3294	9.85313	9.94946	0.812201	1.51777e-37		CNNM1	2.51835	3.12438	2.62288	6.45479	5.89599	5.89864	1.13638	3.02377e-49		PTPRH	6.85992	8.03723	6.99221	13.8813	24.5235	30.4415	-1.63743	2.4467e-161
IGFBP4	26.4976	23.3405	29.2884	44.6436	41.0835	47.2655	0.73388	3.04122e-37		SLC38A3	52.608	57.3019	59.6139	31.5983	31.8882	36.2537	-0.783221	3.8443e-49		F11	14.8733	14.1727	12.7931	4.67827	2.89847	1.61602	2.14403	2.57837e-161
ACSM2B	7.09407	7.55381	8.04361	2.81871	3.005	3.26956	-1.3307	3.72396e-37		ALDH6A1	16.48	20.7663	17.3988	10.4326	10.1156	9.93038	-0.855243	5.54677e-49		NCOA4	132.456	113.596	125.015	58.1594	44.9543	49.2092	1.2901	5.35584e-161
SLC16A13	25.8317	21.8859	29.3717	13.5157	13.9435	14.3715	-0.902414	4.12038e-37		MAOB	32.2678	30.6628	33.1439	17.0313	18.8189	17.6817	-0.861075	6.80863e-49		CX3CL1	52.084	52.8382	57.7499	29.2496	14.6471	17.2028	1.4021	2.86135e-160
TUB	1.07404	1.07902	1.09309	2.92388	2.81458	2.75278	1.36944	4.43304e-37		IFITM2	61.9306	62.1074	73.444	127.351	99.6122	134.616	0.849261	7.32984e-49		ZDHHC18	13.1943	13.4831	15.2936	31.9075	40.55	47.7356	-1.50143	7.59971e-160
MSMO1	77.9056	77.7196	82.9852	49.296	50.5818	52.3944	-0.665388	4.83013e-37		FUT8	1.93137	1.79231	1.49359	4.62867	4.90467	4.64963	1.43442	7.58194e-49		EBP	52.7724	66.3255	71.3317	25.4183	18.6745	14.4702	1.68514	8.6184e-160
HMGCS1	56.7389	57.9491	61.6728	39.7558	35.5287	40.6356	-0.620181	5.68428e-37		ASIC1	0.474071	0.176518	0.411863	1.87724	1.95094	2.46479	2.49172	1.44955e-48		MKNK2	29.5867	29.0022	31.0128	75.1168	74.8235	81.7937	-1.36153	1.25841e-159
EPHA1	6.60262	5.84119	6.87051	3.04323	2.56942	2.7508	-1.21822	7.43503e-37		LYVE1	1.69477	1.26208	1.46487	5.48348	5.10327	5.13869	1.79932	5.08649e-48		CAMTA2	8.74154	10.165	9.89675	19.1799	30.4393	33.4144	-1.51356	2.41622e-159
ISM2	20.4321	18.0135	24.1984	10.8359	15.4059	9.3948	-0.864344	8.2223e-37		MPV17L	36.6806	46.3025	42.4743	22.281	25.8462	23.3173	-0.824836	9.16997e-48		SOX6	4.28236	4.78796	3.95433	0.790302	1.01882	0.768791	2.34463	8.14827e-159
MAT1A	73.8843	66.3497	75.3371	47.6769	46.0586	46.8487	-0.634176	1.30736e-36		SMARCA2	12.3214	13.3767	12.853	6.55416	7.4032	6.25804	-0.943742	1.14228e-47		ZWINT	26.1302	22.3772	23.055	6.2448	4.95149	3.57142	2.26067	1.05055e-158
PPP1R1C	7.77588	8.296	7.5973	1.63838	1.58775	2.5519	-2.01692	1.56256e-36		PDLIM7	19.6631	21.1234	23.1889	36.7002	39.1381	44.786	0.896323	3.68493e-47		UBD	71.3864	66.5787	76.8783	37.8275	14.0237	13.3392	1.67598	1.54594e-158
FAM156B	0.864334	3.44521	1.07331	0	0	0	-8.38297	1.63924e-36		PDGFRB	2.38821	1.99813	2.03447	5.98911	3.58497	5.50498	1.20381	3.68493e-47		MVK	29.7606	25.5523	30.6125	11.1843	6.05948	5.39927	1.89612	1.8471e-158
UGT2B10	9.4658	10.2351	8.20537	17.8389	16.7283	18.1639	0.905856	3.06897e-36		NEXN-AS1	0.272898	0.414636	7.69547	0.184269	0.437038	0.586827	-2.9081	5.61649e-47		FBXO42	3.4903	2.91622	3.67306	8.52855	11.3154	13.9262	-1.71577	2.77062e-158
PTGR1	24.5676	25.3175	29.9422	14.5492	11.61	14.1728	-0.982592	5.61947e-36		SLC26A1	40.7862	37.8837	39.2901	20.1127	25.9931	22.3466	-0.800644	6.16587e-47		FCGBP	3.68596	3.73088	3.74576	1.31202	0.794059	0.890733	1.87824	5.35869e-158
SCNN1A	10.3477	8.81726	13.1697	5.2532	5.6124	5.70372	-0.985641	1.29651e-35		TACC1	10.6815	10.8924	10.6799	20.4436	18.4407	16.8037	0.771244	1.16117e-46		ITPR2	19.9023	21.6758	16.0968	5.25577	10.3998	7.05299	1.36124	7.44656e-158
EPHA2	23.9203	21.7987	29.0597	37.3531	38.9925	42.8707	0.65655	3.34742e-35		RBM47	9.71223	9.55845	9.92135	5.54348	4.47429	5.03767	-0.976194	1.39947e-46		ACSS2	49.0785	46.1437	52.0007	26.1368	13.3936	14.4661	1.43322	4.92e-157
MARCKS	35.4482	37.6471	41.6497	21.7078	23.8989	28.3381	-0.648515	5.79956e-35		PRTG	2.39367	2.40924	1.38555	4.73951	4.29036	3.18613	0.982035	1.84805e-46		SLCO4C1	11.1911	12.4121	10.2876	2.91719	3.72442	2.47619	1.89998	3.58128e-156
MLXIPL	58.5488	60.2017	92.1075	31.3826	47.1969	59.6785	-0.623757	5.92205e-35		IHH	3.79183	4.07581	2.76346	0.750587	0.442555	0.537526	-2.61872	2.37729e-46		PNPLA3	14.7572	14.3779	13.5547	3.57835	3.07955	2.19069	2.2556	5.29041e-156
ZNF503	16.4038	16.8849	23.1873	26.8595	27.9932	37.8901	0.7073	6.10251e-35		PLOD2	40.0371	34.6928	38.6901	74.112	42.5911	70.8181	0.703576	4.64167e-46		SLC22A15	0.348067	0.368002	0.191996	2.1739	4.58142	5.70544	-3.76139	1.20589e-155
HOXD1	4.95241	4.31937	5.65383	11.2706	12.1599	10.6242	1.15909	6.10251e-35		LAMA3	2.86167	2.68815	2.91224	0.739878	1.43617	0.874996	-1.4745	7.17471e-46		CAPN2	11.3356	11.2942	11.8196	26.1967	31.0154	41.9299	-1.50881	2.49829e-155
LAMA3	3.20785	3.72399	2.80488	1.48233	1.46559	1.27394	-1.22426	7.8094e-35		AGR2	28.1857	25.9037	29.5129	12.8435	14.3792	9.67936	-1.1964	7.52193e-46		FSCN1	97.9271	98.3218	107.134	57.5248	32.6617	32.3016	1.30374	1.40586e-154
TSPAN14	24.2621	21.5056	26.3612	35.7164	37.4956	39.6334	0.627549	8.71459e-35		LINC01314	2.87124	3.1931	3.13852	1.02563	1.3925	1.23732	-1.33884	1.38399e-45		SREBF1	32.3696	34.4047	38.4496	13.6475	12.3955	14.1433	1.3961	2.65733e-154
KANK4	9.44086	9.50608	10.9291	5.76735	5.58219	5.7409	-0.819896	9.4351e-35		LOC730101	12.5574	11.3152	7.57759	5.34472	5.89574	4.09366	-1.04122	1.95264e-45		TNRC18	21.4469	23.531	22.3335	8.38074	9.83882	8.58868	1.33728	1.20439e-153
UPK3A	23.7363	17.449	25.2159	9.21316	9.58949	9.05455	-1.28578	1.06251e-34		MUC3A	1.22801	2.36431	0.669313	0.577879	0.657095	0.190483	-1.52278	3.08151e-45		FOXRED2	35.4938	37.65	38.361	16.0511	13.3894	13.6245	1.3751	1.64225e-153
OSMR	20.491	18.9382	16.7888	29.8398	32.0841	27.745	0.649433	1.26197e-34		CPED1	8.02734	8.10191	7.01927	14.0759	14.5634	14.8383	0.897155	3.97841e-45		NSDHL	42.8471	40.6724	44.1795	19.7447	9.44571	9.71449	1.684	5.70089e-153
LAD1	86.3708	80.3117	87.112	56.9062	53.1434	57.5937	-0.614501	1.71688e-34		IL1RN	9.68054	10.0821	11.3106	23.0352	16.7827	25.2096	1.04027	4.34784e-45		KANK4	10.9465	11.5236	12.196	4.03495	3.22083	2.50194	1.81711	3.08456e-152
CCL20	69.1623	62.2028	87.7924	114.851	136.283	110.152	0.696416	1.93617e-34		RALGPS1	3.66641	3.59197	3.01148	1.48899	1.05095	1.2402	-1.45773	8.63643e-45		ALDH18A1	75.112	68.2547	76.0183	36.0649	25.3712	27.0335	1.31129	7.17789e-152
S100A11	98.5127	89.0651	110.558	58.8466	49.9913	64.1283	-0.790852	1.9688e-34		CLDN11	2.4625	2.16249	2.14081	5.93214	6.62224	6.82218	1.50097	1.3064e-44		KCNQ1OT1	2.62775	5.21739	0.843206	0.82462	2.17796	0.512063	1.31467	1.67592e-151
C10orf10	14.616	11.4334	17.657	21.5983	36.031	21.532	0.803141	2.42019e-34		KLHL13	8.67262	7.17601	8.14031	3.35084	3.37614	3.97026	-1.1882	3.64318e-44		MXD4	22.12	23.2623	25.051	11.6961	5.53241	6.36484	1.55335	7.27118e-151
GIPC2	17.3041	16.5801	16.551	10.8739	8.38587	10.1132	-0.785111	2.8257e-34		C2orf54	7.35209	7.37034	7.23604	2.77935	2.67143	2.55117	-1.47062	6.84084e-44		WARS	45.4406	41.0142	45.6156	100.868	103.283	121.045	-1.2887	7.07617e-150
HIST1H2BK	0.340046	0.359102	0.244571	4.33367	4.69623	4.73982	3.80237	3.47498e-34		HSPA1B	161.067	156.112	172.864	95.2123	107.632	111.226	-0.659806	8.55385e-44		CCNB1	42.2201	37.8239	44.0784	17.1671	12.7955	12.199	1.55297	2.10979e-149
UBD	86.521	87.3949	99.7975	59.0978	48.7908	60.6105	-0.705779	3.77974e-34		IL1R1	23.1471	24.8946	22.556	41.4845	35.6661	39.126	0.702791	2.29306e-43		NCAPG	10.9051	8.56949	9.48058	2.8057	2.60752	1.57961	2.04369	4.04502e-149
SDK1	0.686316	0.701923	1.04505	1.90204	2.1731	1.81794	1.25173	6.05403e-34		DDC	39.4873	32.9768	37.3775	19.2333	22.2798	20.1431	-0.851674	2.29306e-43		ZFAND3	23.9414	22.9127	25.4724	49.5509	63.9466	70.7248	-1.33534	5.04111e-149
MAOB	31.2713	30.8006	33.0891	20.1522	17.0265	21.0026	-0.717141	1.14711e-33		PRAP1	77.3561	72.2966	81.0768	45.2397	38.4303	44.8564	-0.866269	5.89947e-43		MAFK	10.4422	9.57528	9.30087	20.9202	30.0943	34.9103	-1.53384	1.5355e-148
ACSL3	41.0279	43.3414	42.2746	63.1832	69.4899	61.7455	0.599194	1.17527e-33		CYP4F12	13.8234	14.1269	14.6971	5.91361	7.31938	6.07072	-1.15549	6.44238e-43		PKLR	17.2195	17.3946	19.4913	8.40877	3.47633	2.54184	1.85432	1.65766e-148
GSTA2	8.42763	9.93985	11.6794	3.49277	3.79171	3.47796	-1.49476	1.58412e-33		PDE4D	0.894133	0.901655	0.788867	2.72947	1.80091	2.3751	1.40071	1.0344e-42		SFPQ	107.572	117.269	121.208	48.3847	47.8195	49.1866	1.25897	1.85347e-148
BDH1	9.24648	9.46265	10.1592	4.83966	5.15713	4.96505	-0.968383	2.02002e-33		PAH	145.911	125.523	141.757	86.6673	89.0575	89.8031	-0.656161	1.29454e-42		PDGFA	0.888888	0.992917	0.848093	4.63764	9.44523	10.5817	-3.14368	2.73191e-148
TMEM139	6.72692	5.74832	6.46651	2.14219	2.09055	2.08791	-1.60596	2.89573e-33		S100A10	88.906	89.6082	99.2139	55.3763	50.1431	59.197	-0.773653	1.34772e-42		TESK1	8.9813	9.19564	10.6204	26.3014	28.212	34.7858	-1.61595	2.21776e-147
DDC	34.9311	35.5057	37.6736	22.5249	19.8155	22.1164	-0.755577	3.19043e-33		SLC22A3	23.9156	20.8915	22.4808	12.6481	13.5015	12.2871	-0.826074	1.35471e-42		ESPL1	6.38916	6.30062	6.06654	1.57367	1.33314	1.38263	2.12438	3.71456e-147
CPED1	9.62933	9.63795	10.035	17.2718	16.8595	15.677	0.746798	3.35329e-33		SYNE1	1.76502	1.86992	1.50106	0.934419	1.07698	0.708125	-0.923842	1.57798e-42		SLC16A13	28.8973	32.2275	33.1183	11.905	6.8404	6.94339	1.84884	1.21654e-146
SPRY1	5.86375	5.03317	5.42112	11.7447	13.3726	8.92926	1.01491	5.56196e-33		HLA-B	28.73	28.6398	28.7517	54.1008	40.7519	57.9564	0.80701	2.80795e-42		GINS1	16.4406	19.6622	18.877	6.18298	4.77085	4.66006	1.80493	1.68426e-146
CHADL	2.08816	1.59051	2.63865	5.75323	5.74422	5.47542	1.39609	7.23161e-33		ACSL3	51.1378	48.95	54.2267	84.9902	73.6937	87.3404	0.653885	4.04276e-42		TXNRD1	77.934	70.6171	77.2101	134.224	179.481	207.226	-1.19544	4.83183e-146
PTGFRN	9.41699	9.50215	9.3079	5.77572	5.42101	5.47255	-0.775447	7.30233e-33		ADH4	19.1843	16.6324	18.543	8.20404	9.61095	9.37303	-1.01799	2.11189e-41		ALDH1A1	485.884	428.818	481.894	269.028	175.514	177.238	1.17247	9.91122e-146
TMEM141	91.9203	70.924	95.7629	52.4729	56.4197	49.5187	-0.735297	9.91513e-33		PTGR1	17.0281	17.19	17.9254	7.00383	8.28393	7.0411	-1.23623	2.27762e-41		AKAP12	21.8108	23.1209	20.8476	25.5452	57.8171	72.2126	-1.22738	2.02504e-145
FCGRT	94.1759	80.8088	111.825	61.5569	63.7107	62.3687	-0.630452	1.35134e-32		CIDEB	36.108	36.921	42.5734	22.5405	20.8263	24.9174	-0.779976	4.35807e-41		GM2A	23.6366	24.3898	24.9286	11.4417	6.65129	7.13967	1.51543	3.40866e-144
FILIP1L	9.64555	10.7593	9.68499	15.5828	20.4674	16.5888	0.779002	1.44171e-32		MGST1	255.173	232.596	245.931	141.779	160.108	165.137	-0.669955	4.50897e-41		SPSB1	8.82312	8.84766	9.73451	17.4567	28.2098	35.9622	-1.54995	3.64292e-144
VAMP8	73.1918	82.4779	84.4258	49.545	44.4127	49.1082	-0.754304	1.59443e-32		LDHA	425.311	373.858	434.563	677.571	533.996	693.882	0.608951	6.42593e-41		CTSL	37.1251	33.881	37.9871	78.2847	90.2028	116.27	-1.36932	4.83534e-144
CRYL1	45.7998	41.8556	46.9651	27.3495	27.0309	27.0241	-0.744904	1.95849e-32		BOLA2B	0	0	0	0.000668808	8.85873	0	8.61519	6.78389e-41		SEPP1	689.096	679.033	722.581	392.997	266.183	283.396	1.15615	7.19759e-144
CREB3L3	18.3514	16.0678	21.8583	9.35078	10.6087	12.1631	-0.826766	1.95849e-32		PALMD	22.0321	23.3306	24.5663	12.1263	14.5472	12.6568	-0.844545	6.85294e-41		FAM111B	4.31692	4.93334	4.22563	0.319202	0.262937	0.158778	4.13993	1.28697e-143
LIMD2	2.28811	2.03016	2.11478	5.16774	5.12759	5.48209	1.27133	1.97669e-32		KNG1	6.69627	6.6357	7.36641	2.96789	2.39095	2.36309	-1.44536	1.66422e-40		SFN	50.7875	56.5008	57.4688	119.462	130.045	167.64	-1.32896	3.17752e-143
CADM1	51.1571	50.9938	49.0996	32.9392	33.1137	34.8668	-0.60165	2.34176e-32		APBB1IP	5.13568	5.97575	5.61278	1.85817	1.86402	2.24431	-1.49717	2.17998e-40		PLEKHO1	3.60606	3.3745	3.75624	13.5719	17.5374	20.1601	-2.22956	3.37661e-143
MMP7	3.42839	3.64753	3.00557	0.28109	0.240861	0.222889	-3.73044	2.81835e-32		TUBB1	1.09859	1.21202	0.519421	4.41413	1.54027	3.78912	1.7888	2.92005e-40		B4GAT1	36.4547	33.8428	35.2177	17.0338	8.38652	9.1028	1.58561	4.49035e-143
G6PC	5.64113	5.12069	7.86925	1.76141	6.44324	1.29978	-1.13391	3.39092e-32		CTDSPL	13.407	13.8974	13.7187	26.2208	18.6205	24.889	0.746023	3.16071e-40		OPTN	16.628	16.9377	17.1795	40.0066	44.7229	47.6052	-1.3731	4.70998e-143
NFAT5	9.39941	10.2121	5.7271	13.3096	16.1076	10.1728	0.614266	4.86844e-32		ABCC6P1	30.493	29.3117	31.1927	18.7392	16.8951	18.1596	-0.777994	3.18218e-40		SRSF2	122.967	121.358	129.676	64.3436	49.517	42.6703	1.25671	4.81037e-143
KNG1	4.94338	5.65095	5.79069	2.04364	2.03903	1.85914	-1.47622	6.6162e-32		SIRPA	16.1086	15.5411	15.2815	8.37131	9.20344	9.01557	-0.835409	3.64148e-40		RBM24	3.48144	2.90168	3.16968	9.66294	15.9019	20.1677	-2.22184	7.59652e-143
SLC5A9	13.8665	13.2724	15.34	6.95144	9.06071	8.44093	-0.826919	1.05775e-31		ZNF114	3.55821	3.82489	3.90951	8.51163	10.954	8.30272	1.28754	4.27432e-40		REEP6	93.9377	97.1818	114.799	60.3862	32.0364	24.8451	1.36407	1.9237e-142
ITGA2	18.1922	19.391	14.1464	27.0461	29.2863	23.2104	0.597725	1.36428e-31		DBN1	29.7546	34.8048	38.4782	52.3822	55.0932	60.726	0.689295	4.53031e-40		SMLR1	28.8621	24.7815	25.1105	15.2692	4.90893	4.78902	1.6042	8.42856e-142
SLC7A6	11.6203	10.9306	11.0072	18.0531	17.871	17.6586	0.655348	1.47195e-31		TTYH1	0.79631	0.434869	0.474389	3.36307	3.29303	3.56341	2.54236	4.8032e-40		DPYS	17.537	14.2237	16.3499	5.09292	2.91584	2.12182	2.21196	4.01789e-141
NMRAL1	23.955	25.7525	25.3433	13.8365	14.2371	11.6103	-0.943924	1.50814e-31		FABP1	724.745	712.824	809.991	589.579	348.418	535.898	-0.628454	5.1232e-40		SHC2	4.5194	5.27751	5.61338	18.3138	19.6746	20.7473	-1.9202	4.28112e-141
SH2D3A	4.2979	4.33652	4.20471	1.38408	1.2015	1.50638	-1.64667	1.59495e-31		AGXT	15.326	14.8887	17.0127	30.8797	24.0432	34.2516	0.8919	9.56181e-40		CBX4	41.5813	52.6656	56.8951	91.4973	130.989	136.272	-1.23722	4.28112e-141
MAP7D2	5.71674	5.64581	5.32991	9.32027	10.5105	10.5585	0.841473	2.20557e-31		ENPP1	12.3798	11.3191	10.9104	20.8831	15.1164	21.0713	0.701294	1.06885e-39		SLC37A4	26.711	25.1972	30.1722	12.5737	5.56738	5.65943	1.75016	7.90416e-141
CDO1	25.8288	22.81	23.048	13.4346	12.8483	13.6705	-0.862213	2.62094e-31		ALDH3B1	9.4401	10.0651	9.28067	4.03806	4.44397	4.9267	-1.11343	1.40287e-39		IGFBP1	207.092	211.6	270.606	305.544	528.39	720.407	-1.16093	1.23103e-140
TJP3	6.81978	6.82603	8.06267	3.39636	3.35123	3.5735	-1.08433	2.62847e-31		MFGE8	1.4127	1.56279	2.20118	5.83045	5.82601	5.68214	1.70914	1.453e-39		TPX2	53.5186	49.3461	53.5036	21.2052	22.4182	19.8198	1.30914	1.46678e-140
ABCA5	2.1503	2.2251	1.68373	0.859813	1.02852	0.772108	-1.22942	3.21751e-31		NMRAL1	25.137	25.5013	25.4859	13.295	11.9671	12.6117	-1.0248	2.01272e-39		GCLM	14.1225	16.8584	14.8361	25.6541	46.3859	50.375	-1.40478	6.12604e-140
TMEM252	0	0	0	3.01318	1.50613	1.44353	8.22703	4.26141e-31		KCNK13	1.17826	0.935934	1.44773	4.42153	4.28122	3.72632	1.75921	2.11947e-39		ASNS	33.7466	30.8844	34.472	94.8456	71.5878	83.0623	-1.32455	1.0966e-139
HK1	0.14604	0.14994	0.0972557	1.2301	1.29847	1.06022	3.13152	4.44411e-31		ATP8B2	11.0387	11.8691	11.1948	18.7676	18.4519	19.9989	0.730793	3.79248e-39		GOLGA2P7	4.72465	4.44968	5.12513	14.7237	16.9847	18.7599	-1.80004	1.55637e-139
LY6E	44.7365	32.808	44.2461	68.401	63.4747	68.3307	0.694733	4.88293e-31		EPB41L2	22.369	25.3669	22.9962	38.5431	37.2117	38.7195	0.678763	7.28321e-39		LOX	6.8675	6.06837	6.00077	1.45093	1.45388	0.801168	2.34417	1.86152e-139
DRAM1	4.3615	4.94099	4.67316	8.493	9.97871	8.68849	0.935927	5.54486e-31		PTMS	99.6092	143.433	150.699	83.3482	61.2763	103.67	-0.685139	8.95913e-39		BMP6	0.904927	0.903587	0.861892	3.66962	7.46653	10.4352	-2.96995	6.29388e-139
PTPRM	15.9365	17.3621	18.6268	9.8912	12.1154	11.0853	-0.673001	5.70081e-31		RBBP8NL	3.01291	2.81123	2.76474	0.759154	0.557643	0.735541	-2.08407	1.15974e-38		H1F0	229.187	268.666	311.117	423.124	665.768	700.664	-1.13751	9.28026e-139
ACAD11	10.4863	11.8539	9.91615	5.5972	6.09094	6.26733	-0.861869	6.11548e-31		LRRC3	18.571	20.85	17.3769	12.1585	8.73145	10.4399	-0.874379	1.7073e-38		MPP1	7.63168	7.09864	7.32297	24.4593	24.0738	30.1826	-1.82276	1.36092e-138
PDPR	5.66771	6.01455	4.62148	9.4943	9.71571	7.96997	0.713767	6.45264e-31		SLC7A2	13.4887	13.3956	12.1377	24.8669	15.6353	22.7696	0.67789	2.18825e-38		PXDC1	19.9075	20.054	23.049	48.3461	54.2375	64.5614	-1.39254	4.59418e-138
TUBB2B	27.4221	25.8511	23.6677	15.7609	13.3705	16.1575	-0.773687	8.04477e-31		SYNE2	13.8111	15.5271	7.76648	7.80779	9.80276	4.17602	-0.767627	2.28406e-38		GRB10	6.77846	6.85861	6.72696	15.1593	20.0724	22.4823	-1.48869	5.40751e-138
BMP6	1.42146	1.3292	1.2256	0.166552	0.11893	0.1445	-3.18176	8.30242e-31		UTRN	18.481	20.4477	14.8952	33.0298	25.2673	25.816	0.626458	2.70888e-38		NFIL3	23.7335	20.9373	30.2822	58.1109	64.9628	71.4593	-1.3568	1.30031e-137
RHBDD1	0.804895	0.984377	0.851329	2.45783	2.58152	2.35883	1.47216	1.19384e-30		TTC39A	3.7409	3.01648	3.70395	1.13752	0.776082	0.845825	-1.95541	3.27853e-38		METTL7A	47.0201	52.402	48.6152	28.5498	16.805	14.046	1.30433	2.58407e-137
ORAI2	1.01522	1.36688	1.20755	2.40863	2.5186	2.36563	1.01602	1.39962e-30		OSBP2	5.26617	5.85933	5.06221	2.45337	2.46258	2.36162	-1.16165	3.27859e-38		PPP2CB	28.6868	25.7415	28.302	64.0865	70.4079	78.875	-1.35357	2.63721e-137
WNK4	5.15143	4.08256	5.27208	7.66711	9.79299	9.5855	0.863864	1.53626e-30		PCYT1B	6.2231	5.78077	6.07437	2.53083	3.59204	3.04035	-0.992541	3.44162e-38		ALDH8A1	6.59746	6.70684	6.29409	1.00235	0.202086	0.169973	3.70378	6.27105e-137
ELF3	9.29583	8.50852	9.75854	4.99387	4.61823	4.70641	-0.960837	1.77222e-30		SH3BGRL2	20.5774	19.6486	19.0936	12.0456	11.889	12.0849	-0.737302	4.32681e-38		NEU4	83.1233	75.9991	79.6704	50.7499	23.1131	21.7762	1.30204	7.41042e-137
RGN	21.2976	21.7236	23.6808	13.4699	10.5787	12.4184	-0.871723	1.77222e-30		LY6E	38.2815	39.7179	43.6816	66.4631	72.7062	69.0095	0.757008	4.56722e-38		CDKN1A	40.3708	40.998	46.6151	87.6729	87.5212	134.559	-1.26036	1.1941e-136
RMRP	3.39015	14.824	3.04786	4.19016	7.6464	66.9107	2.06178	2.27353e-30		MT1A	27.4856	26.6733	26.5546	8.9666	8.89095	9.52844	-1.57404	5.13726e-38		SERPINE2	21.5892	20.5912	20.6494	47.8871	52.5116	65.1125	-1.38475	1.32243e-136
METRN	8.57357	8.03405	10.9751	20.5249	18.2277	20.1711	1.086	2.95023e-30		PLD1	8.11946	7.49742	7.21303	14.67	11.2898	13.404	0.766599	7.35702e-38		ALDOC	11.6801	11.2274	11.2812	2.11499	0.605225	0.763579	3.21018	4.93673e-136
FUT6	14.7711	13.1671	13.5	7.58226	8.54481	7.62501	-0.834352	3.29918e-30		ARSI	7.80708	7.95356	8.28766	13.2848	17.0575	14.0917	0.87175	9.95411e-38		SPAG5	14.6031	14.254	16.7244	4.7678	4.49866	4.41444	1.74263	9.80006e-135
GSTT1	95.014	78.9393	92.3658	55.9733	58.6269	55.3681	-0.671832	3.4909e-30		TMC4	1.82077	2.2293	2.03838	0.30049	0.172877	0.291143	-2.99731	1.00286e-37		PKN1	51.0079	47.0961	55.7534	142.34	96.162	115.351	-1.1938	1.90408e-134
PRAP1	57.8832	50.8386	67.9277	38.8378	32.294	32.0787	-0.787947	4.87988e-30		SLC40A1	13.5414	11.5475	11.3796	6.9465	6.25571	6.49768	-0.908176	1.22207e-37		AURKB	27.4296	24.2697	27.1815	7.17457	4.79006	4.98744	2.20244	3.15189e-134
SLC46A1	13.0812	12.1969	13.4959	8.25332	7.84308	8.45674	-0.674576	7.66324e-30		B3GNT3	13.6719	14.5437	13.9219	8.11155	5.62414	8.67946	-0.931942	1.24608e-37		IER3	35.1001	42.7196	25.3414	62.2329	98.4838	113.662	-1.40863	3.25142e-134
SYNE1	1.63971	1.81358	1.17015	0.943962	0.890953	0.829107	-0.814185	7.7721e-30		NCOA3	13.0126	13.4243	12.5959	20.6495	22.1292	19.8845	0.667009	1.40098e-37		BHMT	18.6143	18.0812	18.2226	8.06233	3.34851	3.1454	1.86549	5.82026e-134
TMC4	1.89506	1.40714	1.93089	0.208201	0.185838	0.283753	-2.93337	1.06908e-29		LIMD2	2.21878	1.99321	2.35731	5.18264	5.06621	6.26441	1.30219	1.40986e-37		FLOT1	46.8867	51.3806	54.2479	119.747	115.033	129.624	-1.24828	1.40798e-133
UGT2A3	21.549	22.4475	19.9493	14.7089	11.7989	12.7383	-0.713018	1.12531e-29		WFS1	45.2955	47.5278	49.2774	73.2201	74.4432	74.8995	0.629572	1.97906e-37		G6PC	12.1912	14.2745	10.1636	4.13528	4.06011	2.01607	1.82252	1.49897e-133
ABCC6P1	27.1917	26.0001	30.2048	17.5549	17.502	17.3367	-0.688508	1.49996e-29		CYP19A1	5.77425	5.81212	4.85716	2.90298	2.06762	2.71014	-1.11471	3.47154e-37		TACC3	27.4712	24.5305	29.1208	11.3781	8.8235	8.06389	1.51704	2.45292e-133
DMTN	70.5671	61.0096	83.3115	46.3729	49.7082	48.9425	-0.585802	2.54361e-29		DNAJC12	2.04636	1.64746	1.80186	8.5351	5.10722	9.04304	2.00626	5.90793e-37		LIG1	17.8477	18.6529	19.6894	7.06359	5.48579	6.33533	1.57147	2.75394e-133
AXL	2.99353	2.55008	2.77433	5.14883	5.08375	6.53436	0.995019	3.58004e-29		TUB	1.30318	0.992521	0.937355	2.82768	3.11156	2.26205	1.32726	6.76634e-37		ADGRG1	19.4238	20.9042	21.2525	40.7224	53.2271	55.9388	-1.27244	4.75245e-133
LPIN2	11.1271	11.2151	10.5898	16.709	19.1109	16.0674	0.631777	4.05565e-29		SLC1A4	48.506	49.9847	51.8487	30.2324	35.8861	31.8527	-0.634498	7.34974e-37		BMP4	69.5665	65.5718	66.8329	35.6018	19.9956	23.2137	1.34739	4.94261e-133
WNT11	2.83256	2.8948	4.34469	0.602323	0.90799	0.862351	-2.11244	6.75318e-29		ETV4	96.9605	96.3193	111.395	159.188	139.212	173.135	0.610896	1.40293e-36		CLGN	4.70999	5.2943	5.08735	17.9873	17.8066	18.4789	-1.84345	5.8895e-133
RHBG	36.7441	37.7439	47.3792	23.8888	25.4628	27.3109	-0.683187	8.24527e-29		METTL7A	47.0201	52.402	48.6152	31.2781	30.6838	33.3307	-0.653002	1.55703e-36		LINC00668	33.8665	32.1114	35.8762	15.083	8.0981	7.82629	1.68901	8.22922e-133
CD9	25.9471	25.1021	24.6588	13.9117	12.9664	14.6604	-0.877664	8.35941e-29		CEBPA	63.9632	63.8328	68.2712	39.2823	47.4696	39.5705	-0.650436	1.66607e-36		PRKRA	25.5275	23.1709	26.8915	63.031	60.4557	73.5635	-1.36867	9.15375e-133
ELOVL2	26.5617	28.4311	26.4052	17.4177	17.7676	18.2856	-0.623388	1.36372e-28		SLC7A6	11.1062	10.0712	10.0815	17.5223	16.8718	17.0959	0.701655	1.72266e-36		GLYCTK	22.7838	20.7034	23.285	15.3497	4.25892	3.80987	1.45707	1.01441e-132
LOC730101	10.2766	10.1985	6.87419	6.07285	5.39868	3.7122	-0.880365	1.57832e-28		GPC1	15.4641	14.4924	16.7192	7.45509	9.44587	10.1409	-0.805592	2.14223e-36		CLSPN	3.8646	5.0319	3.9201	0.889656	1.22314	0.828524	2.12827	1.05424e-132
NAV2	7.41691	7.39362	6.31226	10.8655	11.9665	10.33	0.626415	1.86059e-28		P4HA1	27.6119	24.2242	25.9425	48.8734	26.709	51.4562	0.683299	2.7033e-36		KIAA1161	38.3304	37.5614	35.9605	18.064	15.5965	14.2442	1.22662	3.79625e-132
TMEM37	38.7975	33.25	38.7902	22.9719	23.4186	22.4205	-0.711053	2.2862e-28		STEAP3	26.3691	25.6325	27.2865	15.1575	18.2228	15.9244	-0.701477	2.70634e-36		ALB	4087	4396.06	4376.99	2644.97	1740.06	1709	1.08585	7.27483e-132
ONECUT2	1.82526	2.08786	1.11142	3.03196	3.42959	2.29161	0.76718	2.2862e-28		CRYL1	51.4428	45.6183	56.6947	31.7433	29.667	31.6644	-0.7463	4.55035e-36		ANPEP	107.102	113.583	115.858	56.4701	48.8937	45.2112	1.16507	7.95259e-132
P3H3	9.49107	9.36051	11.1417	17.2193	17.3224	17.2258	0.770634	3.09424e-28		HRC	0.852984	1.15209	1.16763	4.12228	2.34186	5.04655	1.83341	5.20438e-36		LIME1	69.7606	59.4736	71.037	41.8272	16.5202	14.7274	1.42005	9.51667e-132
RASD1	4.72383	4.56999	2.36585	12.5836	11.1685	3.62905	1.17192	3.2626e-28		SPAG4	2.60312	2.34497	2.38399	10.3017	3.62424	9.30378	1.62477	5.20438e-36		KLC2	13.3206	13.297	15.6982	30.3776	36.2164	45.1496	-1.38286	1.32138e-131
NCOA3	12.8975	13.4673	10.5213	19.1328	19.8443	17.31	0.587966	3.88948e-28		SPRY1	5.34426	5.79904	5.65105	12.3907	10.7405	11.5793	1.03171	6.79464e-36		FADS2	8.57152	8.7495	9.11565	1.62847	1.50941	1.93843	2.38964	2.72975e-131
CCDC64	7.9016	8.29833	10.1159	4.58343	3.55684	5.57775	-0.923927	4.26116e-28		RGN	26.952	22.9258	26.8762	14.2181	14.3931	13.7406	-0.879482	7.59369e-36		ERN1	5.03841	5.87557	4.64742	4.86432	22.1777	20.9856	-1.59811	2.98316e-131
SALL2	0.764477	0.713363	0.774191	2.33143	2.06808	2.25346	1.54822	7.97763e-28		C1orf64	4.37317	4.21258	5.52886	14.5657	11.6616	14.6743	1.4986	7.71894e-36		FADS1	37.2583	38.5312	38.2019	12.6103	16.1916	18.4702	1.2868	1.99102e-130
CLDN19	6.65046	5.30663	6.70011	2.74464	3.12181	3.06583	-1.09524	9.08141e-28		PGK1	121.952	101.504	116.06	198.915	127.777	192.864	0.593567	7.73754e-36		ATAD2	24.0467	22.5369	24.2547	8.1125	10.7604	9.37975	1.34139	2.42816e-130
ZNF114	6.42949	7.05353	6.69201	14.8255	11.8331	12.027	0.934429	9.24466e-28		GIPC2	17.6996	14.8909	17.4047	10.2334	8.57391	10.4875	-0.795513	7.84181e-36		MCM10	6.15415	5.80764	6.4977	1.17919	1.34172	0.991323	2.40319	3.3315e-130
RBBP8NL	2.40692	2.38973	2.53997	0.836254	0.645561	0.448044	-1.94101	1.06562e-27		BCAM	175.931	214.17	197.421	136.506	117.002	142.801	-0.587506	8.35559e-36		CYP2W1	50.274	51.7173	57.5218	30.5043	16.4358	15.8848	1.32833	7.0218e-130
LRRC3	14.7376	13.0808	15.0724	7.85747	9.13182	7.53571	-0.841695	1.56319e-27		ADGRG1	19.4238	20.9042	21.2525	11.2481	14.3535	11.7368	-0.735027	1.49688e-35		SARS	60.2841	58.8266	61.2126	148.231	131.791	136.35	-1.20011	1.13582e-129
TSKU	47.2068	39.9376	56.2766	31.9467	29.2551	34.7872	-0.591606	1.74405e-27		SLC5A9	16.2359	17.3789	17.5424	9.49581	10.1272	10.0946	-0.799034	1.59796e-35		SRSF1	55.4096	53.8276	52.4652	26.3765	26.1423	18.3488	1.19296	3.511e-129
PCYT1B	7.28069	6.41017	5.60107	4.07938	3.2976	3.57704	-0.830284	1.92533e-27		ARHGEF28	9.96231	9.75438	10.0738	16.3303	16.0666	17.1319	0.715195	2.25157e-35		AP1M2	17.9137	17.89	23.0091	8.16726	2.4546	2.76994	2.07048	3.60076e-129
FZD7	1.53931	1.16687	2.21058	0.418605	0.382609	0.398318	-2.04599	2.169e-27		HMGCS1	81.8743	76.8922	86.4766	54.1506	54.248	56.7572	-0.588463	2.57239e-35		ZNF853	2.19795	1.73406	2.26797	7.81008	9.95026	10.3637	-2.14765	3.61411e-129
NPIPA8	8.76348	13.6292	19.6728	7.96754	11.1669	0.00219445	-1.24339	2.70194e-27		ICAM1	38.259	41.1704	43.8693	59.1764	63.3565	69.7056	0.622714	7.24338e-35		TJP2	67.3973	63.1747	69.6268	28.5756	28.584	31.3564	1.18689	4.28465e-129
CD36	3.0344	3.1621	2.51683	1.01829	1.06843	0.803329	-1.62514	3.12169e-27		EHBP1	30.8265	33.1333	32.364	49.5964	44.9119	54.6515	0.612491	7.71343e-35		TIMP1	33.9194	35.6785	37.3639	79.7839	85.3398	127.606	-1.43637	5.42305e-129
AMT	27.6039	24.3358	26.8879	16.4231	16.1682	16.3637	-0.707502	4.00642e-27		SLC39A10	2.33024	2.16913	1.58427	5.16154	3.0358	5.02557	1.1064	8.95456e-35		GTSE1	11.8789	11.6109	11.919	2.90525	2.87638	2.77737	2.05378	6.28102e-129
ANXA3	14.4388	16.5004	13.9504	7.89253	5.92099	9.30657	-0.939485	5.11577e-27		ADI1	97.4689	82.49	89.515	58.4848	63.0801	53.0521	-0.643738	1.51694e-34		PDIA4	311.554	302.407	331.675	175.751	125.88	140.287	1.10411	1.75067e-128
TTC39A	3.80798	3.08871	3.18977	1.10892	1.0078	1.1491	-1.64356	5.15094e-27		CLDN19	7.28176	6.66863	6.5211	2.90515	3.37534	3.15436	-1.1305	2.05865e-34		KLF11	4.76505	4.87157	6.55369	10.2132	16.9142	21.5697	-1.55349	7.78906e-128
ECI2	72.1835	74.7918	74.3081	51.0016	50.4637	45.3834	-0.6112	8.29312e-27		P3H3	10.221	10.1824	10.7376	17.8141	15.9915	21.7941	0.815579	2.54891e-34		UNG	32.1871	33.1179	35.9551	15.8301	8.71931	10.7954	1.50208	9.52859e-128
ACY1	70.0746	59.7924	79.5374	48.6297	44.9306	46.6892	-0.594052	1.35465e-26		LIME1	69.7606	59.4736	71.037	39.1646	46.9025	38.8061	-0.699492	2.5972e-34		NASP	49.5143	50.0333	54.2747	21.7501	19.7421	20.8281	1.30934	1.00443e-127
CYP4F12	11.2328	11.8461	13.7576	6.3046	7.04024	5.81691	-0.969917	2.12602e-26		ENO2	14.9029	16.2383	16.9795	31.3695	20.8851	30.0439	0.752977	2.99809e-34		ACADSB	36.2327	34.6976	35.485	19.007	13.545	13.1379	1.21871	2.39864e-127
PLEKHG6	13.9049	12.148	16.4019	7.87112	9.08784	8.32697	-0.775936	2.76179e-26		UROC1	3.11148	2.96371	3.40144	1.28538	0.817086	1.05081	-1.61781	4.97881e-34		LDHA	425.311	373.858	434.563	264.485	143.772	169.947	1.09823	2.74551e-127
CACNG4	3.9185	3.45594	4.30744	1.56035	1.61089	1.7702	-1.25852	3.87844e-26		ACAD11	12.996	11.0671	11.5065	6.56905	7.27318	6.1272	-0.849796	5.4779e-34		KIAA0101	19.9058	16.0266	16.9025	4.82469	2.31825	2.60447	2.39921	6.6367e-127
NADK2	8.70685	8.50497	9.1118	15.0755	13.5924	14.5147	0.700465	3.92401e-26		AMT	30.2297	28.6136	29.7335	17.723	19.1761	16.2835	-0.75232	5.61315e-34		CSGALNACT2	4.3361	3.7012	4.23125	8.62027	14.6736	18.5448	-1.73506	7.03818e-127
MARVELD3	7.63715	8.90862	9.05112	4.41483	3.70646	4.62547	-0.997759	4.67649e-26		ACY1	74.6237	66.5256	75.9277	47.0379	45.3091	46.9005	-0.660237	6.85346e-34		E2F8	4.11533	3.75692	3.54576	0.190122	0.200781	0.216725	4.22869	3.6187e-126
RGS10	1.03291	1.78958	0.309541	5.53219	4.7607	5.90522	2.39076	5.54863e-26		SCAMP2	96.7612	108.224	112.64	66.7039	71.5833	67.476	-0.642794	9.98096e-34		KIFC1	14.3166	13.0153	15.2246	3.71554	3.77801	3.34855	1.98156	6.1747e-126
MT1A	24.9566	19.5346	30.6675	12.2626	7.87088	9.69628	-1.32608	7.37676e-26		PNPLA6	10.003	9.73034	11.0941	17.836	15.8202	17.904	0.720543	1.12385e-33		KIF20B	7.51328	7.61987	8.13836	1.62913	2.76788	2.44969	1.79776	1.43828e-125
DUSP6	16.1945	16.0266	24.2709	27.1602	30.97	28.8996	0.605961	8.42322e-26		CYP27A1	107.428	97.5773	110.086	67.4563	70.4154	73.0449	-0.597514	1.61606e-33		ASF1B	14.6996	13.4775	15.7305	3.28555	2.02002	2.71035	2.44024	4.24088e-125
JAM3	0.89606	1.01387	0.843951	2.42598	2.68635	2.77034	1.50028	8.53153e-26		ELOVL2	29.6078	30.0506	30.4122	20.1553	18.6017	19.2442	-0.653161	2.1804e-33		CEP170B	18.1871	19.8788	20.3246	31.1343	47.0984	53.8421	-1.16518	2.16673e-124
SLC5A11	5.79289	5.11037	5.55522	2.08006	1.99519	2.43099	-1.34942	8.75756e-26		SLC5A3	2.63821	2.75206	1.34033	5.2561	3.81521	2.93598	0.838133	2.42772e-33		TNS3	26.3661	25.9611	23.9985	10.6993	11.0429	11.1667	1.22257	2.93077e-124
LRP4	7.59592	7.2033	6.68123	4.40283	4.56749	4.65117	-0.678371	1.87735e-25		CREB3L3	20.8515	26.9849	23.7854	13.1226	12.4472	17.2611	-0.755736	3.02934e-33		PRR11	13.1788	15.9267	14.0891	4.75535	6.78099	4.92784	1.40371	3.83565e-124
PPL	4.23087	4.40881	3.86861	6.67908	7.31591	7.19231	0.73947	1.89017e-25		HIST1H2BK	0.353206	0.43838	0.0657552	3.84297	4.25073	4.33135	3.88145	3.30018e-33		CLIP1	14.2718	15.5808	13.9994	21.3616	41.7742	39.7598	-1.21835	5.36263e-124
KIAA0040	1.24381	1.14933	1.30652	0.25358	0.261551	0.34909	-2.09668	1.94697e-25		HMHA1	2.99464	2.81963	2.71531	6.82648	3.27013	6.87056	0.965452	3.42562e-33		NUSAP1	21.5028	22.2639	22.4378	6.92369	7.92385	5.66542	1.69604	3.32645e-123
ALDH3A1	3.08932	2.16647	2.46881	0.601036	0.454428	0.42052	-2.40586	2.03246e-25		HIVEP2	2.5558	2.1925	1.84841	5.11868	3.0369	4.01609	0.863889	3.57408e-33		CACNA1H	1.31922	1.35161	1.04554	2.9217	5.39371	6.23599	-1.94986	3.89373e-123
ABRACL	10.1042	11.0327	11.1401	4.31776	2.64133	4.95822	-1.39759	2.46706e-25		UGT2B4	7.78516	7.76045	8.41643	16.8443	14.3636	15.6886	0.947065	3.98624e-33		CDHR2	36.027	34.6342	36.4642	60.4447	86.3138	92.1123	-1.14525	7.62396e-123
SV2A	0.860731	0.686012	1.22644	2.15892	2.98132	2.79423	1.47474	3.51343e-25		UGT1A1	12.4829	11.5763	12.5428	6.69482	6.61337	5.59431	-0.971907	5.65251e-33		CDK6	24.0389	24.726	19.4272	7.99988	12.7347	9.74842	1.17466	9.68885e-123
ACSS2	34.4705	32.5151	41.5312	23.3067	26.4433	23.5485	-0.5887	4.63253e-25		ST3GAL1	19.8686	21.2404	19.3098	13.5389	12.7777	13.0343	-0.635693	6.04428e-33		ASPM	6.14402	5.86644	4.68677	1.04428	2.73782	1.55972	1.68166	1.20595e-122
DDR1	22.1023	19.111	23.5904	13.719	13.8287	15.2285	-0.616434	6.612e-25		TLE4	4.88845	5.03106	5.20611	2.47395	2.48724	2.61495	-1.01404	7.19473e-33		SERPINA4	19.9744	18.4265	17.9603	7.68439	3.09084	1.99429	2.07279	5.26634e-122
PALM3	5.45367	7.50765	7.00435	2.45374	3.21905	3.39364	-1.1481	6.66832e-25		ENC1	19.9434	18.9746	15.798	31.7585	28.2646	25.4321	0.627234	7.854e-33		MPV17L	36.6806	46.3025	42.4743	17.7309	16.9569	13.7226	1.3718	8.26028e-122
TIAM2	1.31293	1.33121	1.13631	0.376145	0.426356	0.378663	-1.7069	9.40705e-25		TCF7	31.9327	38.3321	37.7735	20.2625	26.6432	22.0955	-0.659691	1.25492e-32		A2M	1580.47	1620.35	1614.08	824.382	797.76	726.065	1.04346	8.62253e-122
ST3GAL2	10.3993	10.4971	10.6686	17.0676	17.0531	15.4238	0.63067	1.00154e-24		FBLN1	48.5494	45.7148	50.4714	75.9668	65.4437	81.5268	0.603152	1.61584e-32		RRM1	23.3334	19.9807	21.0565	7.83295	7.23347	8.01533	1.48778	2.14484e-121
PCSK1N	95.7308	79.6464	120.607	57.976	75.4083	67.3091	-0.58729	1.66396e-24		GATA6	4.23602	4.49789	4.96253	1.41268	2.13399	2.47759	-1.19749	1.81186e-32		FOXM1	29.7096	28.4077	30.1746	12.6319	11.8564	10.426	1.34158	3.68966e-121
HRCT1	4.89603	4.38846	6.41598	1.19534	0.569038	1.64556	-2.13528	1.8343e-24		CDA	20.7752	19.9762	22.4942	10.8431	9.56065	9.57307	-1.09946	4.55023e-32		SLC6A4	5.68677	5.97732	5.85825	1.87059	1.47221	1.26121	1.91337	4.32968e-121
MFGE8	1.774	1.91244	1.45312	5.22984	4.03601	4.95835	1.47045	1.98743e-24		EMX1	2.45191	2.97401	3.96812	0.618678	0.838994	0.86918	-2.03012	6.11583e-32		P2RX1	0.19018	0.262268	0.216365	5.27618	4.46591	3.40302	-4.31002	1.01047e-120
NDUFC2-KCTD14	10.6631	15.1719	13.7701	22.5954	19.8128	22.0544	0.705848	2.22429e-24		RHBDD1	1.02047	0.991876	0.835442	2.59365	2.67792	2.35413	1.41357	7.9297e-32		TF	1767.56	1791.04	1824.05	1136.31	786.711	708.285	1.03963	1.65149e-120
ATP8B2	11.8559	9.93968	11.124	16.1087	16.8058	17.3468	0.587873	2.38229e-24		LOC101927884	12.0383	15.0052	10.9677	5.28558	6.86781	3.59711	-1.25932	1.09487e-31		RBM14	17.3562	17.6897	17.8964	7.2766	6.82091	6.52183	1.36408	1.741e-120
SH3TC1	4.14813	2.91918	5.38404	6.71515	8.53415	7.11963	0.80357	2.5223e-24		EEF1A2	0.2412	0.224524	0.280647	2.61093	1.05919	2.62702	3.00927	1.20339e-31		CADM1	48.8394	51.1747	50.5194	27.2118	20.2675	19.0062	1.1784	2.22476e-120
KIAA1551	6.70259	7.66538	5.95864	3.75784	3.75965	4.89359	-0.716572	4.91099e-24		HEY1	2.57411	2.24943	2.66502	6.24062	4.11284	8.44817	1.29172	1.26595e-31		CHST13	61.9158	63.1245	67.0067	42.5032	18.0348	16.7118	1.28648	4.00158e-120
MPP7	4.14281	4.49383	4.85066	2.52813	2.29914	2.38126	-0.910858	5.11564e-24		SERPINH1	42.7936	43.4022	43.7265	62.4022	70.6956	68.1912	0.614723	1.43711e-31		C1orf115	50.1775	50.4176	52.1159	31.7421	17.4999	15.3073	1.22833	8.09003e-120
C2orf54	6.46929	6.12855	7.75482	3.17747	2.98544	3.42572	-1.09302	5.14876e-24		SLC46A1	15.1389	14.1278	13.209	8.76637	9.89567	8.39271	-0.666046	1.51565e-31		DHRS2	1616.39	1556.43	1834	912.626	757.598	772.967	1.0416	9.7374e-120
MPC1	44.9742	41.2271	54.4104	75.8158	68.2304	74.7587	0.624711	5.34937e-24		TRIM50	19.007	18.9404	20.2677	11.0767	11.8556	10.0922	-0.834044	1.62107e-31		GCLC	26.1228	23.9078	25.6049	41.4987	64.1656	65.9752	-1.16824	6.43365e-118
ANKRD1	27.9037	28.4805	33.2015	41.9741	48.6771	45.8998	0.58818	9.17294e-24		FCGRT	108.437	92.3272	113.366	71.9423	65.7519	72.1332	-0.602143	1.7262e-31		MAT1A	80.726	76.836	79.5736	54.095	28.1681	25.679	1.12859	3.48096e-117
SIRPA	13.649	12.2079	13.833	8.17863	7.66603	9.26936	-0.672063	1.23124e-23		LPCAT1	23.4785	24.3431	23.8818	37.842	34.7826	38.5428	0.614945	2.88802e-31		CCNF	8.80249	8.59542	9.14672	2.66301	2.38417	2.0924	1.89179	4.50098e-117
KCNK13	1.2478	1.22788	1.41417	3.16552	3.5241	4.05173	1.44899	1.24297e-23		ARHGAP27	17.0788	17.7633	18.6271	9.32902	11.3998	12.0885	-0.719985	3.34671e-31		IL1R1	23.1471	24.8946	22.556	8.15162	10.1821	10.9962	1.28263	5.67536e-117
SLC44A3	6.15938	6.31285	5.79262	3.41102	2.4357	2.50844	-1.12754	1.29468e-23		SDC4	63.2528	69.302	76.0322	43.2806	44.142	52.5106	-0.594382	4.32871e-31		NT5E	10.7424	9.46268	10.2077	3.68365	2.69523	2.24719	1.80293	1.37891e-116
ALDH1L1	16.7235	15.7952	20.9405	11.1539	12.2006	11.2709	-0.6488	3.35266e-23		TSKU	42.0699	40.0157	44.5162	25.9272	28.9682	27.6248	-0.635213	4.59471e-31		IL4R	12.5263	13.0702	12.3634	24.264	31.5423	38.1254	-1.2939	1.46319e-116
TSPAN1	8.77335	6.75967	8.45631	3.46212	3.70829	3.66557	-1.17915	5.32776e-23		SLC23A1	11.4918	11.4808	11.9679	5.1492	6.77597	6.37488	-0.945642	8.66264e-31		APOA1	2966.03	2992.47	3335.07	2572.55	1056.75	952.759	1.02519	2.20933e-116
FGD4	2.41747	2.61464	1.50352	1.31643	1.18729	0.831654	-1.00001	5.66985e-23		IGLON5	0.196656	0.268487	0.164749	2.20517	0.394778	1.7558	2.76465	1.41927e-30		NKAP	10.6686	10.2147	12.4488	30.3882	33.0211	40.1272	-1.6139	2.26651e-116
SUSD3	4.28594	4.132	5.25307	0.687796	1.28451	1.62567	-1.94551	8.48605e-23		VGF	0.259318	0.497407	0.373045	1.98915	1.91664	2.15551	2.4289	1.53038e-30		SLC25A23	25.9981	30.818	29.0347	12.8142	10.978	10.5286	1.32093	4.18597e-116
IMPA2	38.9394	34.4283	47.6385	26.3466	26.6621	26.1143	-0.632061	8.48605e-23		KLF10	8.12391	7.68489	11.8179	13.6189	9.95945	24.2676	0.754585	1.55298e-30		CDT1	20.2913	20.1041	21.8498	8.71022	5.67008	6.28467	1.57845	2.44147e-115
OSBP2	4.75209	4.28545	4.84522	2.41321	2.44933	2.40698	-0.956147	1.05052e-22		IL17RE	15.962	15.0193	17.4787	8.74732	9.06801	10.5159	-0.795618	1.6324e-30		B3GNT3	13.6719	14.5437	13.9219	26.6241	36.0552	44.3843	-1.33044	2.55096e-115
LDLRAD1	5.05246	5.14781	4.88044	2.58682	1.88566	2.05656	-1.20483	1.13706e-22		AKR1D1	8.08241	8.34268	7.56046	3.58431	4.43993	3.52352	-1.06062	1.6913e-30		TRIB1	18.0927	17.3972	19.8394	29.7387	40.5509	62.3069	-1.23892	3.33441e-115
SLC38A5	24.7077	22.8191	26.864	39.4075	36.4568	37.9549	0.597323	1.27851e-22		TTPA	8.63627	9.65878	8.25058	4.4214	4.9501	3.90555	-1.00445	1.99685e-30		FADS3	7.76451	8.9901	9.57656	25.7772	25.2205	33.2072	-1.66538	3.5776e-115
RAB11FIP1	10.7392	10.0859	10.4749	7.47134	6.43049	6.8025	-0.609683	1.3247e-22		LINC00261	9.48014	8.23581	9.28853	14.8556	14.552	14.7134	0.686908	3.41591e-30		PQLC2	15.6785	14.6233	15.9132	36.5666	38.6933	46.9703	-1.38817	4.31752e-115
NT5E	9.04941	10.334	8.79866	6.50185	5.63444	5.11496	-0.720166	1.46001e-22		PIM1	14.0719	13.7797	24.1344	27.8262	18.0398	38.6889	0.665581	3.99185e-30		LINC01314	2.87124	3.1931	3.13852	0.711709	0.404316	0.406919	2.55519	6.4808e-115
SLC23A1	9.22798	8.48113	10.4622	4.98741	5.0976	5.20466	-0.900629	1.53421e-22		CPB2	61.1014	52.5281	55.5896	36.4049	37.5061	36.0197	-0.641018	4.55345e-30		SLC7A11	9.30202	9.27164	7.40472	9.76133	25.4467	24.0337	-1.17484	1.54083e-114
LOC344887	3.49389	3.53952	2.81874	1.1605	1.23239	0.825832	-1.65463	1.68518e-22		PALM	13.2266	14.2134	15.1439	8.35099	6.95481	9.44334	-0.803986	4.64848e-30		LRRC75A-AS1	305.065	337.154	331.323	788.973	605.586	641.771	-1.05745	1.79187e-114
IRF2BPL	9.26421	8.49609	11.723	14.127	16.2408	15.5278	0.61647	1.8509e-22		STAMBPL1	1.3101	1.58989	1.59888	0.12929	0.146109	0.0313172	-3.82641	4.67843e-30		CDCA7	10.4723	9.59693	9.9641	2.50949	2.38517	1.37202	2.24941	2.2926e-114
DUSP8	6.36123	5.29619	8.72503	3.3885	3.54372	4.95255	-0.783579	2.1145e-22		CDHR2	36.027	34.6342	36.4642	23.6487	23.5012	24.423	-0.600242	4.87875e-30		GRAMD1A	11.7845	12.0602	14.39	27.8226	32.5197	38.2925	-1.34917	5.37237e-114
B4GALNT4	7.66063	7.62905	10.1378	10.837	13.8809	16.3156	0.674694	2.21838e-22		UNC13D	8.32953	8.29458	9.53734	13.5029	12.6441	17.2206	0.706669	5.39577e-30		HAMP	97.0762	82.1804	107.291	327.847	199.404	179.534	-1.30098	9.19674e-114
TAGLN	6.89594	6.6144	8.77116	2.88878	2.25739	3.13344	-1.41424	2.2514e-22		ARID5B	3.87835	4.23815	3.91626	7.72264	5.67009	7.22848	0.76066	6.2047e-30		CTAGE5	62.1388	62.392	60.0809	121.046	134.163	135.272	-1.07228	1.65984e-113
GCKR	7.58694	7.26485	8.90243	3.61005	4.65267	3.83277	-1.01234	2.7477e-22		GAS6	1.88793	1.67464	1.9798	0.424513	0.167908	0.385602	-2.53725	8.64114e-30		SLC25A1	157.387	142.594	165.992	103.762	53.8647	55.7045	1.12107	5.24291e-113
SLC19A3	4.41814	4.51456	4.21197	7.90865	8.09898	7.24635	0.80024	3.06547e-22		CACNG4	2.80822	2.86775	2.74783	0.887974	1.12391	0.879473	-1.54711	9.50437e-30		SULT2A1	71.169	77.5619	86.8188	53.2846	27.3768	21.8416	1.18303	6.0827e-113
C1orf116	2.61247	2.56841	2.07066	1.08083	1.1491	1.0832	-1.1569	3.25039e-22		SH2D3A	4.05396	4.20358	4.49006	1.48129	1.59673	1.43521	-1.51153	1.02218e-29		EMP2	10.8227	11.1562	10.3029	4.32805	3.4507	3.01914	1.56894	6.59057e-113
AREG	29.7099	30.6896	27.2148	18.2449	14.6343	20.7105	-0.706278	4.05179e-22		EHHADH	17.9383	17.0871	17.6496	11.4428	11.4191	10.1559	-0.691224	1.02387e-29		KANK1	45.2495	43.5469	47.7106	22.7736	20.7793	18.9872	1.1307	1.49872e-112
TRAPPC12	13.8392	12.9026	15.9998	22.1012	21.7021	23.2709	0.634295	4.33689e-22		MAOA	2.66583	2.07854	2.15271	4.75575	4.27667	4.76713	0.976838	1.07826e-29		SERPINB8	1.38743	1.38213	1.78426	5.37459	7.45601	9.89236	-2.27722	1.70521e-112
SERF1A	2.54938	3.63518	0	0	1.20406	0	-2.71441	4.69648e-22		PALM3	4.93641	7.70036	7.23144	2.99484	2.95123	2.61152	-1.21946	1.14622e-29		ELOVL2	29.6078	30.0506	30.4122	12.8522	12.1052	13.1946	1.24655	2.80631e-112
FERMT2	21.0126	20.6142	23.383	14.4094	13.0504	16.0365	-0.588286	5.31661e-22		CPEB4	3.9078	4.33398	3.38917	7.08746	5.93114	6.7409	0.754909	1.24177e-29		PFKP	3.57785	3.4728	3.8641	9.03857	13.1062	18.8927	-1.87682	6.66166e-112
CHST9	4.83951	6.62626	6.26405	2.63019	2.4234	3.11158	-1.10227	7.56368e-22		IGFBP4	20.9001	23.5146	24.1035	34.6834	37.2429	37.8698	0.664526	1.25937e-29		ARG2	12.2028	10.0598	12.2984	28.3871	27.4191	40.2718	-1.45244	6.97028e-112
SLCO2B1	14.3251	12.4728	13.744	8.53086	8.90823	9.16312	-0.629918	7.73597e-22		SERPINA11	46.914	50.3058	50.6504	82.7729	48.7283	99.5535	0.621961	1.43551e-29		TMC6	20.2179	19.5478	24.4415	42.8837	47.602	59.4605	-1.207	6.99975e-112
SMPDL3B	2.58748	2.04103	2.15602	0.554681	0.396081	0.446705	-2.27881	8.03746e-22		TMEM139	6.10963	5.99095	7.35232	2.32349	2.13449	3.12266	-1.38675	1.53032e-29		TUBA1B	647.701	617.437	661.537	369.973	265.98	318.309	1.02178	7.07187e-112
EHHADH	18.2807	17.6286	16.6522	12.5326	11.5604	11.0859	-0.597883	1.21057e-21		FUT6	17.8659	18.2465	15.2903	11.4652	8.8701	10.8501	-0.737743	2.49402e-29		CYP7A1	10.3903	9.23738	7.57939	3.27945	1.40202	1.05639	2.17694	8.4878e-112
RORC	6.26508	5.49614	7.09538	3.20932	3.98028	2.88804	-0.950565	1.78877e-21		LDLRAD1	6.21606	6.67162	6.11812	2.82839	2.32693	3.17888	-1.20447	2.53328e-29		CLDN19	7.28176	6.66863	6.5211	1.7087	1.06098	0.74059	2.50202	1.45682e-111
TUBA1A	23.9357	22.0895	19.5003	16.4066	11.4518	13.4133	-0.671374	1.79643e-21		SV2A	1.54214	1.33994	1.79002	3.93272	3.31859	4.20815	1.25748	2.83684e-29		PALMD	22.0321	23.3306	24.5663	12.3597	7.27811	5.43107	1.45156	2.20036e-111
FLJ22447	0.169385	0.0558992	0.101522	2.00052	1.66106	1.47564	3.81924	2.83901e-21		METRN	9.07028	8.03312	8.03358	17.4549	17.4357	18.4943	1.06804	2.97137e-29		F2RL1	17.0435	16.3244	18.6329	29.5712	39.9215	55.417	-1.24317	2.32026e-111
SERPINB1	15.4357	16.2043	15.3189	9.961	10.1683	9.59848	-0.679199	3.59868e-21		TMEM252	0.0474792	0	0	1.68681	1.76328	1.99186	6.31102	3.10549e-29		LGALS3	47.2349	41.7788	46.8909	113.907	94.5286	118.351	-1.25518	5.40842e-111
LOC101927884	19.1152	18.4387	14.8731	10.4461	9.48247	8.73754	-0.89248	4.26206e-21		ARHGAP26	7.5902	8.23415	6.99662	4.34381	5.71251	4.26965	-0.680723	3.1913e-29		SMO	16.7601	15.4859	16.0522	8.37208	4.48435	4.5502	1.44777	6.0591e-111
UNC13D	9.09258	8.33494	10.6506	12.3369	15.1701	15.6665	0.598198	4.3511e-21		WIPI1	18.7071	19.238	21.4048	35.4648	27.2029	35.0719	0.697435	3.69157e-29		MTTP	48.5783	42.7058	44.2688	24.8921	18.8148	17.0858	1.15606	1.25459e-110
MAGI2-AS3	8.1569	10.303	8.77808	14.6764	14.6674	13.7091	0.649284	5.47857e-21		HEG1	7.07077	7.28051	5.91199	10.9765	9.87752	10.9941	0.638165	4.91179e-29		ALDH5A1	15.386	16.2518	16.3574	7.18254	5.94627	5.75298	1.34348	1.79697e-110
NKX2-5	0.807474	0.843842	0.9276	3.43764	2.21716	3.55388	1.85766	7.74823e-21		PLXNC1	2.61394	2.22145	1.8698	4.38885	5.12988	4.21078	1.02521	4.94128e-29		EIF1	294.258	330.417	424.979	633.344	677.987	831.388	-1.02075	1.94138e-110
GCNT2	13.062	12.5853	12.8123	8.72162	8.83295	7.9951	-0.612809	8.30446e-21		PHF21A	2.4466	3.1709	2.94917	5.97676	3.75482	5.54241	0.818299	6.4165e-29		PTPRJ	3.30369	2.9786	2.8575	5.19327	10.1693	9.93052	-1.44399	2.86199e-110
ALDH3B1	9.29158	6.74058	9.27787	5.04371	4.49827	4.82393	-0.838182	9.54417e-21		HRCT1	5.33664	5.53262	4.67474	1.04557	0.819236	1.21566	-2.3388	1.18564e-28		GHITM	77.8991	69.5748	79.9028	180.077	135.022	163.963	-1.06631	3.93483e-110
EPHX2	9.11492	10.6411	10.1367	5.73063	5.78676	5.13504	-0.860334	1.04687e-20		DGKK	17.3617	15.6661	16.1455	9.95747	13.0889	9.7097	-0.601266	1.21096e-28		MT1E	470.135	427.887	536.566	336.626	144.789	184.723	1.10013	5.24899e-110
KLC4	13.9491	14.493	15.0868	8.90628	9.85467	8.21803	-0.717398	1.11161e-20		LOC344887	3.68368	3.38692	3.1906	1.46798	0.762412	0.786816	-1.79053	1.59416e-28		AARS	67.799	69.7136	69.3815	138.489	141.094	151.161	-1.04928	2.01479e-109
CTU2	10.2142	8.88468	11.9601	17.3608	15.8672	19.5204	0.753309	1.21947e-20		CITED4	16.5419	15.3982	20.7177	7.42866	9.46776	10.2881	-0.977575	1.8411e-28		CCDC69	19.083	18.3112	20.4366	11.222	5.5206	4.73472	1.39779	2.23591e-109
MSX1	23.4465	21.6981	29.5563	15.4557	15.5223	17.4474	-0.63829	1.24403e-20		HSPA6	2.62374	2.80948	2.34649	0.599726	0.568014	0.774763	-2.00416	2.22913e-28		SLC3A2	98.0058	97.9488	108.863	210.975	199.686	227.366	-1.05657	3.56581e-109
BHLHE40	10.4131	9.36498	14.0664	12.4498	23.3457	17.3967	0.608516	1.27769e-20		IFI6	5.52599	4.60246	4.73769	13.6426	12.9907	13.0618	1.3944	2.87144e-28		HSPA13	12.3572	10.4013	13.2612	19.6045	29.0525	37.6899	-1.23572	3.68893e-109
GAL3ST1	11.4697	9.34387	11.4312	5.54451	6.07707	5.85321	-0.915217	1.49212e-20		MPC1	58.1585	52.3812	59.6583	86.9925	90.6202	89.9624	0.632437	4.9215e-28		CHDH	49.2994	48.2087	49.7992	28.1904	19.6183	18.8233	1.14193	5.88013e-109
FAXDC2	6.67799	6.15182	5.00019	3.03369	3.93338	2.5591	-0.96321	1.608e-20		SLC5A11	5.28329	4.84515	5.62823	2.0204	2.15066	1.92598	-1.38962	6.63367e-28		BDH1	10.874	12.6175	10.9659	5.44515	2.69557	1.76437	1.74249	7.41595e-109
NAALADL1	7.92482	6.5925	10.5137	3.97675	5.31583	4.89507	-0.855188	1.97699e-20		KLF13	12.243	12.2161	12.9079	8.32205	8.06105	8.00676	-0.633615	9.6289e-28		AURKA	54.5339	45.6018	54.9201	26.7177	20.6504	18.4565	1.23445	1.0199e-108
BHMT2	2.01381	1.97008	1.79403	4.57966	4.2484	4.26926	1.16205	1.97699e-20		UGT2A3	23.251	19.3639	21.6554	13.4896	13.7352	13.5933	-0.67532	9.78505e-28		ACACA	18.9261	18.5748	15.689	6.48772	9.36656	8.13844	1.16313	1.11237e-108
CHST15	5.25571	5.83386	5.50579	7.80911	12.6363	6.58815	0.651803	2.46553e-20		TIMP1	33.9194	35.6785	37.3639	55.3964	61.7164	59.5204	0.707614	1.00102e-27		GOLGA2P10	4.49478	3.86749	4.15365	12.2611	14.5733	14.2811	-1.69821	1.47172e-108
PDZK1	19.1963	18.0111	18.9517	11.1876	12.5745	11.3542	-0.706147	2.67121e-20		PDPR	5.92241	6.32	4.85671	9.15143	9.75286	8.35922	0.664344	1.1313e-27		ABCA1	17.3972	17.3995	11.7001	4.45091	9.22065	7.21424	1.17544	2.4963e-108
EEPD1	2.95526	2.9754	3.12221	5.29668	5.48174	5.2909	0.808059	2.78017e-20		RORC	6.44766	7.40788	7.11638	3.67893	3.2058	3.77922	-0.990701	1.1313e-27		MCM6	10.4848	9.22663	10.5379	3.49086	2.37334	2.88784	1.78236	2.68014e-108
ATOH8	1.86879	1.66218	2.49171	0.889331	0.940806	0.935903	-1.14269	3.15949e-20		CDH2	4.55624	5.37252	4.66412	2.20975	2.836	2.35063	-0.982541	1.52554e-27		E2F2	2.97666	3.95605	3.35854	0.480612	0.543195	0.454803	2.79343	5.59519e-108
IL17RE	11.7371	11.1672	15.6958	7.03671	7.37414	9.45033	-0.70064	3.17082e-20		FAM43A	0.804669	0.927377	0.945184	2.70138	2.36532	3.09136	1.58765	1.62624e-27		SLC9A1	5.21155	6.32491	5.87866	9.78264	16.7767	19.2847	-1.37899	6.9922e-108
ENTPD5	16.4929	16.4412	13.8051	10.1534	10.2164	8.26788	-0.735563	3.24585e-20		ALCAM	10.4521	9.41492	9.9042	16.7328	14.6752	15.8353	0.645851	1.65036e-27		RPS6KA3	62.1565	57.323	57.825	23.5398	30.4723	32.5616	1.04645	8.11946e-108
TRIM15	12.5188	12.5151	13.7197	8.14297	7.27345	7.72894	-0.753242	3.94019e-20		FOXO1	4.48353	4.15376	4.06464	7.37215	6.99565	7.46297	0.763728	1.65036e-27		MYO15B	9.66143	10.9808	12.4213	17.4644	22.7036	31.8309	-1.10734	2.49129e-107
NFE2L3	13.3319	13.5167	12.7666	9.29095	8.34225	8.31563	-0.624917	4.38845e-20		FRY	1.81929	2.27212	1.73973	3.67958	3.22955	3.30369	0.804425	2.66166e-27		CYP8B1	2.47156	2.35613	2.3611	0.100654	0.0182224	0.0178813	5.53607	2.59468e-107
ZNF362	12.545	13.1008	14.6796	8.06535	10.0021	7.93353	-0.665233	4.54003e-20		ANGPTL4	1.23092	0.603061	0.96487	4.17175	1.10546	5.33124	1.84546	2.66166e-27		LINC00261	9.48014	8.23581	9.28853	4.06442	2.35348	2.03645	1.64899	2.79123e-107
LINC01314	2.45148	2.08671	2.85766	1.23522	1.22105	1.42685	-0.94275	4.96016e-20		IRF2BPL	10.3028	11.6918	12.5946	18.4912	14.8583	21.4143	0.642648	3.18901e-27		DTL	7.64087	6.52631	7.25956	1.88755	2.11063	1.73345	1.91479	3.87982e-107
S100A14	7.42521	8.07194	8.96615	2.75923	3.51224	3.50781	-1.34339	4.96016e-20		BPHL	14.0713	14.1255	14.414	8.28572	6.89689	7.95726	-0.900821	3.24043e-27		ZFAND2A	50.8812	48.0357	56.6842	138.08	101.461	129.039	-1.23561	5.57539e-107
EEF1A2	0.26124	0.498116	0.243563	1.72207	1.82175	1.83332	2.42807	5.70804e-20		PLCB1	6.3147	6.04221	5.30512	9.88671	8.75961	9.65035	0.664405	3.77126e-27		MYH10	30.341	30.8059	28.5046	13.9454	15.0409	12.9306	1.10393	8.30751e-107
MPI	19.6878	16.2607	18.7971	11.586	14.1736	10.8755	-0.618681	6.0321e-20		NPNT	1.51152	1.18485	1.36995	3.26795	3.307	2.80988	1.18044	3.77126e-27		RHOQ	12.9128	11.0835	11.4995	23.3788	27.3772	32.0264	-1.20686	8.58854e-107
TUBB6	15.3613	15.6222	15.4567	25.8802	23.5057	23.2919	0.63137	8.80866e-20		MYO5C	13.6858	14.2783	14.0815	8.57633	10.8835	8.42089	-0.606311	3.96703e-27		RASD1	4.83942	4.33798	1.87696	11.8668	22.1015	12.8101	-2.08855	9.77887e-107
ITGB2	11.3289	11.8751	12.8928	6.97267	8.56197	7.20853	-0.696608	9.06958e-20		PPL	3.31322	4.12429	3.78251	7.1946	5.6436	6.42573	0.76694	7.03042e-27		KDM6B	10.5675	13.6875	11.3384	12.8614	35.1389	31.2907	-1.14326	1.20848e-106
DPY19L2P2	5.77448	6.49039	6.61424	10.3339	9.34703	10.4828	0.670583	9.30814e-20		PKLR	17.2195	17.3946	19.4913	11.0599	10.9091	11.9802	-0.691974	7.13328e-27		POLE	10.3514	10.6924	10.389	3.64541	4.68255	4.37483	1.32257	1.30247e-106
TBKBP1	1.64055	1.49352	1.7292	3.01434	3.57262	3.52679	1.0261	9.38502e-20		ST6GALNAC6	13.3164	11.4753	15.102	22.7395	18.6654	24.3975	0.692781	8.29518e-27		HHEX	37.2592	36.6366	43.4247	19.1035	13.2023	12.755	1.37141	1.61692e-106
FYN	1.91685	1.7622	1.68229	3.94885	3.67517	3.78339	1.06832	9.41944e-20		ACSM2B	8.97026	7.13955	8.29183	5.09892	3.27527	3.98658	-1.01381	8.36636e-27		CTSC	92.0437	91.9456	97.2942	55.5694	37.0872	37.6583	1.10827	1.86206e-106
CHSY3	1.01624	0.901654	0.918627	2.26959	2.40483	2.61242	1.33447	1.05656e-19		CASC10	14.3139	15.1253	15.3041	9.25231	7.74797	8.17275	-0.848285	9.34626e-27		FMNL1	2.45725	2.03778	1.98535	6.34496	9.17242	9.20745	-1.90783	2.01634e-106
CBLC	6.38016	5.76251	6.88766	2.78743	2.75147	2.72223	-1.22372	1.08811e-19		GLYCTK	22.7838	20.7034	23.285	13.8213	16.1833	13.7345	-0.627589	9.34626e-27		PDZK1	18.8163	18.6744	18.6409	8.53402	3.75639	3.31411	1.79529	2.18964e-106
WIPI1	17.5258	15.2587	17.2988	25.1001	28.4964	24.4908	0.609964	1.14564e-19		MAPK12	5.48897	4.99861	6.9	11.1784	11.2898	12.1182	0.960079	9.56307e-27		SORBS1	8.14494	8.29597	7.6839	2.6519	2.78648	2.32203	1.63887	2.71647e-106
PCK1	13.2558	12.2604	12.1527	6.8027	11.973	5.12827	-0.739313	1.72446e-19		SLCO2B1	14.8218	14.0867	14.5182	9.09618	9.89424	8.75151	-0.662869	2.58526e-26		DPYSL2	35.5206	38.2115	36.6397	15.5548	17.0541	17.4262	1.15149	3.09653e-106
ST6GALNAC6	10.017	9.28484	12.0656	15.242	17.2011	17.6432	0.654208	1.8009e-19		SIPA1	3.37811	2.77365	3.62823	5.98077	6.03372	7.09994	0.935402	3.33539e-26		AATK	11.3527	11.1595	11.4121	6.16277	3.28342	3.04958	1.4129	4.42366e-106
GRB10	7.90434	8.1608	6.62813	5.11435	4.52153	4.72058	-0.673143	2.55594e-19		NOS2	1.63786	1.72701	1.86188	0.531039	0.683776	0.436564	-1.66845	3.45675e-26		ZMIZ1-AS1	1.01625	1.32949	1.15049	5.75761	8.88552	9.32378	-2.75879	7.44458e-106
MAOA	2.58845	2.41787	1.66973	4.32595	4.23343	3.57119	0.828203	2.55599e-19		SALL2	0.588701	1.03652	0.73914	2.12798	2.33597	1.97343	1.46165	4.42631e-26		PLEKHH2	0.804537	0.703467	0.651139	1.26271	4.40833	4.83233	-2.22816	1.04331e-105
SORBS2	8.41704	8.63741	8.34408	5.43644	5.63608	5.25708	-0.658586	2.58916e-19		INPP1	5.53171	6.02572	6.38161	12.2503	10.4549	11.7053	0.919989	4.82928e-26		NEDD9	26.7936	25.7876	31.6327	12.9648	10.9046	13.0287	1.19755	5.11846e-105
SULT1A3	13.2991	2.75954	0.00299807	6.0319	0.349913	0.00817076	-1.35643	3.84796e-19		MMP7	2.28546	2.17692	2.27581	0.236036	0.0533484	0.114347	-4.04048	5.6414e-26		RMI2	24.1388	23.506	25.7552	9.15575	5.4635	4.53216	1.9066	5.44366e-105
CLIC3	7.65233	7.33785	11.1633	3.41049	3.05831	3.06596	-1.46088	4.24391e-19		SLC4A11	9.77864	10.1026	10.8757	16.2942	14.7728	19.2544	0.689825	5.82173e-26		BAIAP2L1	14.4378	14.3997	15.2204	28.1511	32.9696	40.622	-1.1931	2.54841e-104
SIAE	8.72283	8.63512	8.59941	5.47908	5.2903	4.59509	-0.779359	4.53102e-19		KIAA0040	1.06552	1.30594	1.12857	0.310532	0.280743	0.243564	-2.06579	6.69102e-26		ZCCHC2	18.3723	19.4122	18.4799	7.19134	8.75592	8.10282	1.23833	2.72167e-104
MAML2	2.94491	3.36474	2.76871	4.07827	6.47149	4.36552	0.672035	4.68473e-19		NFATC2	7.15314	6.54389	5.79614	4.30754	4.44344	3.26059	-0.711462	7.11264e-26		ZPR1	31.5591	29.1011	31.3204	78.9519	64.224	67.119	-1.18717	7.41376e-104
TPMT	10.7422	10.3194	10.6716	7.0541	5.943	7.05386	-0.668628	8.731e-19		RGS10	1.00583	0.582578	0.561756	4.83905	3.23066	5.33771	2.59121	7.22104e-26		CTSB	236.46	232.7	236.585	464.273	430.657	497.326	-0.97059	5.25069e-103
PKLR	14.4263	11.7047	16.5418	8.63737	9.22009	10.1382	-0.62823	1.03692e-18		PAEP	0.782493	0.706319	0.927018	4.58067	4.78387	4.89732	2.51677	8.73242e-26		EPB41L2	22.369	25.3669	22.9962	7.97888	11.3784	11.0248	1.23656	6.77047e-103
BSPRY	1.47104	1.51398	1.37482	0.21914	0.273842	0.325812	-2.41385	1.05184e-18		TRIB1	18.0927	17.3972	19.8394	26.3836	26.6833	32.1539	0.602275	1.90046e-25		BHLHE40	12.2086	12.1864	14.386	22.1717	32.1905	39.1579	-1.24747	6.97112e-103
ARL8A	9.55525	11.2024	12.6965	6.86811	5.18383	6.66647	-0.82305	1.09299e-18		MAP7D2	5.70339	6.67841	6.50991	10.1829	11.1697	10.078	0.722787	2.53874e-25		PPP1R18	2.72857	3.15078	3.13462	6.09788	11.1532	14.0857	-1.76738	7.27546e-103
C11orf54	10.2099	11.221	10.8455	6.08407	6.29345	7.17229	-0.732597	1.17559e-18		S100A4	2.72634	2.94242	3.31013	12.7655	11.5409	9.94574	1.90485	2.7032e-25		TUBB	452.439	423.702	441.919	274.498	183.079	215.814	0.976832	7.62781e-103
PDGFRB	1.32411	1.27366	1.82101	2.36817	3.59145	2.64909	0.914676	1.35474e-18		TBC1D24	10.5685	11.2617	10.8894	7.11742	7.60654	6.72628	-0.623739	2.76449e-25		EHHADH	17.9383	17.0871	17.6496	8.41493	6.61395	5.48744	1.35212	1.12285e-102
FXYD1	9.39071	8.4887	17.3746	1.23357	10.7304	1.55615	-1.62397	1.52099e-18		METTL7B	25.4047	26.5394	24.2128	14.7657	16.7865	14.5206	-0.735841	3.74409e-25		PGAM1	182.906	164.063	186.154	109.995	69.4458	79.9521	1.04146	1.6022e-102
NPIPA7	4.81184	0	0	0	0	14.6135	1.52314	2.30734e-18		ALDH3A1	2.0724	1.32756	2.0224	0.148441	0.335504	0.236231	-2.91395	4.35336e-25		HS6ST1	73.3066	73.5658	75.1086	48.4771	30.5	28.4234	1.04582	1.73111e-102
STAMBPL1	1.28932	1.88696	1.31033	0.277143	0.219888	0.2747	-2.49297	2.31966e-18		CD36	2.75063	2.61313	2.7098	1.0034	0.811505	1.07766	-1.50192	5.36497e-25		ORC1	6.53227	6.32955	7.80522	1.4592	1.37563	1.37201	2.3046	2.70636e-102
ITGB4	7.19912	6.84172	7.36434	4.40584	4.55417	5.02595	-0.630441	2.49927e-18		NEK3	8.83087	10.39	10.4331	17.2912	14.5875	18.0627	0.73523	6.04726e-25		BLVRB	32.3649	32.811	31.4899	99.3712	67.6121	78.0659	-1.34574	2.7381e-102
PCNA-AS1	49.8637	35.8207	57.799	79.9577	73.1582	83.5436	0.70173	2.54823e-18		PPP2R2C	1.08757	1.22039	1.09555	2.61818	2.37764	3.31705	1.27616	8.15034e-25		HPCAL1	32.8612	34.7329	38.9705	76.0704	74.5508	90.5942	-1.16728	4.71896e-102
MASP1	5.44298	5.64257	6.47139	8.20617	11.5571	8.42374	0.645533	2.55716e-18		RNF144A	10.7665	11.9135	11.0012	7.46014	7.71045	6.76848	-0.631832	1.04925e-24		AGXT	15.326	14.8887	17.0127	6.48713	2.50205	1.8414	2.05771	6.66451e-102
SSTR5	7.37791	6.38588	7.25526	12.013	11.2642	11.2817	0.695548	4.52602e-18		ENTPD5	16.6287	15.0178	15.1754	8.94771	9.77331	8.77012	-0.784082	1.57109e-24		JOSD1	20.7985	20.3911	23.449	33.5801	47.54	61.4671	-1.12306	8.03704e-102
FAM101B	8.83031	9.58477	10.4721	5.97638	5.93532	6.74382	-0.639078	4.85042e-18		RTN4RL2	19.1389	19.5637	20.4748	13.7806	6.44982	16.7785	-0.706687	2.07345e-24		GINS2	18.2992	15.6896	18.5518	4.98642	2.52768	2.65752	2.33316	8.1573e-102
TMEFF1	3.09676	1.97516	3.5996	0.932294	1.13188	1.3189	-1.39003	5.68914e-18		TTC39C	20.4363	21.8528	20.7371	13.2109	13.9762	14.2876	-0.618761	2.43217e-24		HS3ST3B1	22.1562	22.5622	13.8987	8.70118	9.34335	6.6144	1.24735	1.22384e-101
NEK3	10.0915	10.7377	10.1543	14.7934	17.0686	16.8889	0.633461	7.57465e-18		NDE1	12.1686	12.1505	13.2147	20.3941	17.0543	21.5718	0.631743	2.66921e-24		DAG1	72.4623	74.9297	73.4597	35.4234	36.8452	37.231	1.02097	1.39862e-101
UNC5CL	3.8465	3.81561	3.74311	1.58731	1.91362	2.10457	-1.04551	9.42649e-18		BDH1	10.874	12.6175	10.9659	7.71921	7.53422	5.80598	-0.719902	2.85644e-24		PTGR1	17.0281	17.19	17.9254	53.958	38.3055	46.1612	-1.40838	2.65829e-101
ZNF513	1.84678	1.52751	2.24844	4.48806	4.42104	4.17787	1.19129	9.7118e-18		CHSY3	0.519131	0.644963	0.853698	1.84338	2.44901	1.91727	1.59743	3.1042e-24		C9orf91	2.92881	2.7435	3.04797	7.10453	10.2757	10.6275	-1.65736	3.32946e-101
NOS2	2.27456	2.06309	2.35854	1.01184	0.853895	1.10929	-1.16983	1.14032e-17		ALDH5A1	15.386	16.2518	16.3574	10.6034	11.164	10.4474	-0.591132	3.90152e-24		PCYT2	99.9707	95.9501	109.324	77.6246	34.72	37.3005	1.02366	4.05446e-101
TTPA	7.04392	7.67995	7.44217	4.94697	4.02213	3.6411	-0.821794	1.14032e-17		RAB3B	2.39358	2.61821	1.99475	3.28721	4.42794	3.60036	0.688503	3.94132e-24		ACAA1	104.413	96.0257	102.685	77.9667	34.8621	28.9904	1.07972	1.99154e-100
SLC25A12	1.93925	1.90053	1.33841	3.50251	3.5268	3.31101	0.969588	1.191e-17		FYN	1.47514	1.50035	1.57201	3.57234	3.46144	3.57596	1.20313	3.98474e-24		SORBS3	48.7432	49.6498	53.0742	23.5832	20.4767	21.8018	1.20546	3.3244e-100
RCOR2	5.48627	5.49812	7.27438	9.5702	10.3297	10.6446	0.726717	1.191e-17		SYNC	3.98644	3.65238	3.36403	1.94544	1.77633	1.24003	-1.16151	4.24588e-24		ARL8A	9.89139	9.64471	11.5874	26.1106	28.1241	34.1461	-1.48563	9.12121e-100
OVOL2	1.12365	1.18662	1.66122	0.1646	0.0587679	0.0815743	-3.5792	1.30055e-17		SORCS2	4.98891	4.90589	5.32732	3.07093	2.95807	2.89968	-0.788777	4.72217e-24		SLC23A1	11.4918	11.4808	11.9679	4.82516	2.19039	1.73144	1.9427	1.48867e-99
KIAA1211	1.7826	1.83389	1.83597	1.06658	0.74848	0.911357	-0.990102	1.3082e-17		TBX2	7.82685	7.16228	8.50533	3.76683	5.40553	4.17105	-0.831431	5.00082e-24		FTH1	3066.02	3682.45	3972.23	6983.29	6735.43	6942.8	-0.938799	2.71191e-99
TRIM10	2.09709	2.32253	1.89601	0.644332	0.892311	0.909594	-1.39339	2.1023e-17		RASD1	4.83942	4.33798	1.87696	10.0741	7.62353	6.14569	1.11946	7.07595e-24		FURIN	48.5889	46.5119	49.063	91.0572	95.3012	105.292	-1.00695	2.90979e-99
AFAP1	1.62773	1.3879	1.6712	2.66098	2.73725	2.86659	0.794224	2.13504e-17		CYR61	5.15332	7.02245	20.3507	12.0031	8.31873	34.0229	0.677146	8.25943e-24		CREB3L2	39.5441	41.7204	38.0945	14.156	23.6253	20.7341	1.04287	3.64353e-99
NFATC2	6.04485	5.74469	4.70733	3.75571	4.04238	3.11427	-0.631423	2.39541e-17		CACNA2D4	2.58036	3.09059	2.95236	4.81143	4.66838	5.96242	0.827674	8.29162e-24		DLG5	15.6049	15.7335	16.1884	20.3905	38.7517	40.1845	-1.04922	5.96127e-99
ITIH5	2.66671	3.08485	3.32971	1.8654	1.58217	1.70096	-0.817289	2.83098e-17		TBKBP1	1.36617	1.69561	2.16048	3.71851	3.08165	4.26653	1.05359	8.47581e-24		MBL2	3.46751	3.43447	3.21178	0.493339	0.201677	0.158321	3.48213	1.64753e-98
AP1M2	16.6458	20.8284	19.7936	12.3874	10.8867	13.4043	-0.638702	3.62236e-17		SDC3	0.773678	0.91607	0.84217	1.77105	2.11497	2.31784	1.28624	9.19708e-24		DDC	39.4873	32.9768	37.3775	23.2614	9.69488	10.4802	1.30737	2.55456e-98
S100A4	4.10832	3.16352	4.24071	11.284	9.6691	12.6758	1.53156	4.15367e-17		FAM13A	0.855043	0.671615	0.743553	1.88653	0.552138	3.27619	1.28506	9.80808e-24		MLEC	56.93	53.919	54.2875	28.071	26.1678	28.0207	1.0136	3.89775e-98
IL1RN	6.45199	7.39856	6.91381	10.9549	14.6226	10.7519	0.771202	4.41056e-17		HEPN1	12.6477	10.947	11.4105	6.35124	4.94496	6.33692	-1.01393	1.03734e-23		ST6GAL1	71.9774	67.4537	70.6498	39.9846	31.6748	32.3091	1.01934	3.98139e-98
BAIAP2	7.20513	7.31601	8.80834	11.3534	12.1466	12.6161	0.614764	4.98009e-17		FBXO6	10.0385	10.0573	9.23213	3.65923	4.99222	5.61374	-1.04703	1.12455e-23		BRPF3	16.0916	17.3972	17.1809	20.8246	41.232	44.8472	-1.06203	4.29086e-98
CITED4	14.9414	13.8182	21.3424	8.55173	8.21223	12.7661	-0.755659	5.9786e-17		C16orf45	0.413355	0.701148	0.615625	2.26401	2.57236	2.16394	2.01662	1.19652e-23		LAMP3	0.2009	0.30755	0.305729	1.71855	4.74184	4.14315	-3.64698	7.94268e-98
RBMS2	3.76666	4.34045	3.03194	2.00657	2.63241	2.50904	-0.667638	6.86722e-17		TMCC1	5.67062	5.62876	5.35787	10.5141	5.6654	10.4559	0.654397	1.31765e-23		DCDC2	12.2614	12.8335	11.7259	5.47373	4.59803	3.92741	1.38668	1.51241e-97
PSD4	5.62914	4.75097	6.39462	8.16345	8.29662	9.15768	0.591746	7.16199e-17		TUBB6	14.1857	11.4713	13.0966	22.3054	20.0402	21.5519	0.696479	1.47192e-23		FAM171A1	24.7759	25.6713	26.9259	12.3797	11.7662	9.72869	1.19341	2.91093e-97
HDAC7	6.29813	5.59653	6.53922	8.92245	9.36184	10.1373	0.604171	7.68669e-17		ABCA5	2.24414	2.03509	1.84964	1.11077	1.01816	1.03885	-0.967181	2.36615e-23		DGAT1	47.7116	48.2339	52.4396	37.9763	16.6168	15.7514	1.06166	7.70127e-97
C8orf4	10.7603	10.3947	8.82703	17.6879	19.936	11.4565	0.66496	8.56762e-17		APOL1	14.4591	14.7831	13.0709	23.4008	19.1869	23.2794	0.622704	2.46122e-23		CETN2	45.3063	42.4612	44.4786	23.9313	10.4624	11.5661	1.48794	1.45669e-96
IDNK	3.89441	4.51227	4.7268	1.5403	1.22698	1.30054	-1.67832	8.72001e-17		MUC20	1.68289	2.08872	2.13146	0.336925	0.332296	0.623214	-2.19861	2.67922e-23		HELLS	8.53098	8.23005	8.33618	2.42757	2.09652	1.81129	1.97794	1.91816e-96
SLC39A10	2.3314	2.77271	1.951	4.14282	4.5898	3.46093	0.761902	1.30652e-16		LPCAT2	2.92047	2.86389	3.10924	5.25396	4.7807	5.70086	0.801491	2.7981e-23		CDCA5	16.3585	14.7891	17.1389	6.18459	4.92966	4.86454	1.5928	1.95562e-96
ELK3	5.32678	5.21404	4.43452	7.77757	7.52862	8.32996	0.641738	1.43171e-16		HKDC1	16.9661	18.087	19.2251	12.1572	12.7186	11.2148	-0.604958	3.90857e-23		ISCU	16.62	15.1552	17.9693	47.8516	33.8477	36.1428	-1.23995	1.96381e-96
MYEOV	0.665232	0.472844	0.306701	1.88337	2.00725	1.56028	1.83884	1.61692e-16		UCA1	0.658635	0.392383	0.637604	2.66171	1.53373	2.4939	1.91957	4.27522e-23		TIMP3	14.0207	15.8047	15.1113	7.9679	5.4221	5.5131	1.23822	2.33893e-96
INADL	4.41214	4.58344	3.52353	2.81378	3.08328	2.3713	-0.631628	1.62302e-16		VAMP8	78.7321	78.5435	86.2665	57.1453	50.8889	53.6246	-0.611184	6.0848e-23		KIF22	34.0203	30.5907	31.7724	16.9921	11.4675	10.598	1.29099	5.22758e-96
CASC10	11.0011	10.5439	13.9938	7.48968	7.06966	7.07318	-0.729716	1.82099e-16		MSRB3	0.674419	0.597498	0.734788	1.73588	1.93127	1.92125	1.44901	6.23941e-23		PSRC1	11.1238	11.6148	14.1017	3.88227	2.08472	1.8002	2.20677	6.00669e-96
KLF10	8.086	7.62093	13.2552	11.668	10.6513	20.8667	0.586834	2.04642e-16		TMEM45A	2.57262	2.70921	2.7938	7.40016	5.36005	7.0182	1.26823	6.62517e-23		NBPF1	7.21976	8.6234	6.58016	12.0976	19.0636	20.0835	-1.18417	1.20298e-95
IL11	3.15521	2.49447	3.42762	6.09749	5.22252	6.09769	0.924938	2.1041e-16		ABRACL	8.68127	7.71922	11.0358	3.38057	3.70655	3.55418	-1.39607	7.64047e-23		P2RY8	4.70064	4.53273	5.07241	1.82181	0.628115	0.416456	2.23816	1.29063e-95
EMX1	2.19961	2.37244	2.89394	0.560239	0.799678	1.19765	-1.5399	2.51048e-16		OLFML1	1.62791	1.97178	2.05928	0.579282	0.56561	0.449011	-1.83575	8.03275e-23		SLK	7.57385	7.75179	8.32225	9.02069	20.9555	22.2038	-1.11994	1.54102e-95
KCTD17	3.42327	2.30651	3.59058	6.9343	6.6021	6.09654	1.03624	2.56727e-16		RCOR2	5.93119	6.58203	5.99727	10.6132	10.08	11.6845	0.794676	1.30524e-22		CELSR2	3.69285	3.63247	3.40803	1.14242	1.24289	1.01859	1.66128	2.70203e-95
NCMAP	2.16517	2.10453	2.50323	0.791686	1.38099	0.970153	-1.17185	3.41791e-16		WNT11	1.92982	2.86637	2.32641	1.01859	0.285789	0.374343	-2.1008	1.34771e-22		EWSR1	99.7799	113.786	114.299	53.9235	54.4205	55.1329	1.01191	6.11515e-95
INHBB	0.911932	1.13157	0.765201	2.38451	1.94595	2.52238	1.29829	3.49197e-16		SOGA1	4.99774	5.23088	6.22557	8.44538	9.51637	7.71811	0.62353	1.42753e-22		DUSP8	5.78099	5.86311	7.4678	12.9628	16.0927	18.1667	-1.28277	6.46721e-95
CACNA2D4	2.71732	2.7116	3.10757	4.72735	4.41056	4.9297	0.711021	3.84259e-16		AMN	35.3618	39.1301	42.1372	26.4455	21.7705	29.1748	-0.612321	1.56495e-22		CEACAM1	35.0486	37.4051	36.1759	18.631	15.6014	15.4731	1.12871	8.43857e-95
MTHFR	2.77765	2.71329	3.20798	1.48543	1.76386	1.93966	-0.764258	3.99573e-16		HIP1R	13.3315	13.6625	16.2068	9.43176	9.45871	9.80014	-0.610389	1.78778e-22		THBS1	31.0498	30.0401	30.8105	13.6571	15.0745	16.2725	1.04144	1.01357e-94
GCHFR	41.9816	40.7484	43.4167	28.8496	27.5105	24.6511	-0.659829	4.11688e-16		P4HA2	22.2623	20.6154	20.4646	35.2881	27.5281	33.9438	0.591	1.88752e-22		GTF2IRD1	11.5703	10.4844	13.3205	21.7374	27.4636	32.8519	-1.19162	1.68083e-94
EID1	0.420028	0.369638	0.436361	2.1535	1.31807	1.58564	2.04128	4.3179e-16		LRP4	6.97292	6.88745	6.58032	4.59679	4.49013	4.34165	-0.622239	1.9141e-22		SERPINA1	3396.4	4214.59	4005.77	2544.38	1990.3	1663.77	0.913785	1.85334e-94
TNFSF10	5.05318	4.59342	5.36816	2.19408	2.70616	2.27359	-1.10551	4.54991e-16		DTX4	5.32433	4.81341	4.94963	2.67123	3.56183	2.61178	-0.782226	1.99956e-22		EIF4EBP1	93.4942	85.8451	95.1818	237.941	154.628	187.992	-1.07521	2.21737e-94
FAM43A	0.922249	1.09567	1.23817	1.84408	3.47288	2.45049	1.19869	6.67875e-16		SOWAHB	2.25403	1.94277	1.86501	0.648796	0.691301	0.516363	-1.71568	3.32648e-22		DNAJC1	9.88938	9.19735	10.3083	22.9706	25.2071	28.5333	-1.36697	2.52119e-94
MSRB3	0.849384	1.20353	0.877097	1.98707	2.4178	2.0351	1.11913	8.0338e-16		PHLDB1	4.70895	4.59007	5.0247	7.26822	7.49359	8.50012	0.679516	3.39118e-22		HIVEP2	2.5558	2.1925	1.84841	2.31113	7.64769	7.48426	-1.36905	2.64364e-94
C1orf233	3.82167	2.98269	3.91232	6.46659	7.00299	6.80448	0.885099	9.60293e-16		TPMT	9.45813	9.18789	8.99577	5.41446	5.83446	5.28982	-0.755107	3.80013e-22		PTPN3	4.08452	3.39031	3.51106	5.94544	10.1623	11.9672	-1.32529	4.64123e-94
SLC12A2	2.71716	2.49621	2.30761	3.94079	4.22333	3.99788	0.664838	9.61117e-16		SLC25A12	1.45228	1.53411	1.42044	2.86319	3.36968	3.38148	1.11663	4.05876e-22		ANXA3	9.55116	8.04155	9.48094	23.7758	22.5098	33.9323	-1.5442	5.98337e-94
RASSF5	1.57876	1.4698	1.37454	0.474708	0.547574	0.506717	-1.56341	9.67816e-16		GSTA1	11.1191	8.52589	10.4817	5.00783	5.50524	3.79952	-1.09676	5.00059e-22		PAQR8	18.7451	17.6519	18.0449	8.62971	7.64852	7.25697	1.21179	1.78936e-93
SYNC	3.31585	3.53756	3.02588	1.61233	1.50037	1.89911	-0.978927	9.76001e-16		DUSP8	5.78099	5.86311	7.4678	3.60209	3.05231	4.73109	-0.77551	5.13227e-22		SGTB	3.46372	3.19878	2.8723	5.89131	10.0246	11.0818	-1.47879	1.87257e-93
SMARCA5-AS1	1.27311	0.726129	0	1.96819	1.99754	4.74476	2.0658	9.90512e-16		CD9	23.5823	24.0568	26.4188	15.4734	13.6648	16.1835	-0.729681	5.30116e-22		HJURP	12.9409	10.2728	12.2054	4.06231	4.13003	3.25422	1.63766	2.47164e-93
NOS3	5.87931	5.75129	6.59677	9.73016	8.39452	9.54413	0.593488	1.10514e-15		IMPA2	38.8705	40.0229	46.5198	26.5537	28.1867	29.3971	-0.594809	6.73449e-22		BTG1	3.88485	3.70633	5.47683	7.84928	11.6878	15.0592	-1.36581	2.798e-93
SIPA1	4.25294	4.22708	4.9981	7.2563	7.11785	7.51906	0.686514	1.71048e-15		DGAT2	28.1226	24.5036	26.3552	15.456	21.5568	15.9612	-0.590709	7.04201e-22		PTK7	34.2606	32.5743	36.3703	18.0854	15.0162	15.4223	1.09213	4.01877e-93
PRSS8	3.90241	3.3147	4.96836	1.29629	2.2785	1.87787	-1.21809	1.87279e-15		SELENBP1	18.1497	17.3933	20.5434	10.0183	14.4436	10.0644	-0.713858	1.18e-21		C8A	8.43597	6.73768	8.58793	2.08955	1.59484	0.974424	2.33215	4.12125e-93
PLXNC1	2.56613	3.55107	1.9764	5.02568	5.29084	3.37492	0.734441	2.20065e-15		MMAB	10.7286	10.8003	11.375	7.30175	6.7653	7.23462	-0.646208	1.61702e-21		CDCA8	13.1946	13.2848	16.6908	4.75635	4.6602	4.17178	1.67571	4.94932e-93
FXYD3	0.830859	0.981326	2.2016	0	0.274451	0.0476199	-3.81431	2.39774e-15		HDAC7	5.07826	5.12805	6.19622	8.09122	8.53902	10.0757	0.68009	2.6367e-21		STBD1	8.61919	8.46375	9.15146	17.7063	22.2201	25.6871	-1.30395	4.95148e-93
PIK3AP1	4.14267	4.48741	4.30863	2.55679	2.38969	2.86596	-0.730776	2.55295e-15		ONECUT2	1.97985	2.17497	1.46244	3.31607	3.45301	2.03129	0.647436	3.52116e-21		FLNA	105.607	103.358	110.533	143.552	213.486	251.667	-0.919885	7.19021e-93
SYDE1	3.73902	3.3553	4.17291	6.3743	6.58912	6.21761	0.742484	2.91416e-15		STK26	9.37116	8.32415	10.04	15.5195	13.7034	14.3681	0.627464	3.64048e-21		KIF2C	16.7767	14.4724	18.3745	5.85889	5.96505	6.00157	1.49168	9.4216e-93
BLVRB	33.4403	31.2032	38.5583	22.3547	21.5999	23.1814	-0.634314	3.07991e-15		CTSE	6.12429	5.55335	6.66384	2.14227	4.1823	2.64719	-1.03994	3.65939e-21		CDCA4	15.6096	13.8737	17.1949	5.70586	4.4091	5.13418	1.61622	1.10846e-92
RBP5	19.2204	20.0094	20.0598	11.7906	12.5576	11.0924	-0.766479	3.14064e-15		COX20	11.5316	13.5673	12.9983	21.7327	18.191	19.2902	0.62144	3.76857e-21		SDPR	16.7112	17.1739	17.7458	7.18451	5.66569	7.37678	1.35416	1.24981e-92
FBXL16	1.67313	1.79313	1.74745	0.582394	0.753765	0.721575	-1.36685	3.56155e-15		PDE4C	0.616915	1.14348	0.561141	2.20473	1.05704	2.37311	1.30079	4.27397e-21		NID1	51.8338	55.3864	54.9919	25.2958	31.0197	25.7268	0.991754	1.30888e-92
ERN1	4.45502	4.62343	3.32011	2.70486	2.34534	2.10651	-0.810346	3.60187e-15		DIXDC1	6.79888	6.09886	7.36342	11.5016	10.0746	10.8663	0.653566	7.58467e-21		C1orf116	2.40702	2.53653	2.33555	0.275029	0.20108	0.381477	3.08209	1.48117e-92
TRPV4	4.10865	4.01299	3.73247	1.82178	2.51503	2.04648	-0.939123	3.63633e-15		PLSCR4	0.76674	0.836048	0.574448	2.45079	0.938535	2.89679	1.51402	1.1018e-20		HMGN2	70.4872	71.6153	85.6162	41.9689	33.6432	32.2758	1.0788	1.56765e-92
DTNA	8.39412	7.5483	7.40818	5.32176	4.87362	4.94337	-0.644278	4.03426e-15		CMTM3	15.8611	16.0333	18.5127	22.1838	25.0417	30.9244	0.611803	1.11933e-20		SEMA3B	140.499	138.609	155.862	310.71	263.122	262.277	-0.93586	2.50433e-92
SLC38A4	3.2992	3.47941	2.40245	1.60909	1.74164	1.46059	-0.963517	4.48173e-15		MPP7	5.1515	4.66454	4.89927	2.82185	2.80852	3.09818	-0.772995	1.62305e-20		LIPC	21.6431	20.7679	23.7967	11.4721	5.12858	4.15734	1.62603	5.76216e-92
ICAM2	9.30057	9.60823	8.09608	4.92013	4.33582	4.28715	-1.00718	4.78758e-15		CCDC64	6.99801	7.0237	9.02459	4.19588	4.62753	4.64006	-0.798381	1.91938e-20		CREB3L3	20.8515	26.9849	23.7854	11.3943	9.69437	7.40826	1.31663	5.79121e-92
GAS6	1.49548	1.51855	2.37182	0.631928	0.577588	0.52614	-1.6378	4.89353e-15		AADAC	2.01444	1.35977	1.71063	0.196184	0.24831	0.342147	-2.70229	2.1309e-20		MTPN	0	0	0	0	5.66342	0	-9.72199	8.18895e-92
GSTA4	12.8063	11.7916	11.2922	7.06488	5.78964	7.75282	-0.801321	5.66617e-15		THRB	6.86513	6.17137	5.25408	4.06561	4.61301	3.28704	-0.623138	2.45996e-20		METTL7B	25.4047	26.5394	24.2128	13.171	5.78273	5.99741	1.56308	8.35962e-92
DNAJC12	1.27791	0.843455	1.78716	3.27596	4.92916	4.29078	1.61299	5.76535e-15		BHMT2	1.49936	2.5328	1.90897	4.29946	4.42415	4.17662	1.12901	3.01384e-20		TUBE1	4.30985	4.447	4.48211	12.3512	15.8328	15.4146	-1.70364	1.10889e-91
RNF166	7.71079	7.25011	8.45857	12.0039	12.3217	13.2902	0.666284	6.5206e-15		CCDC170	2.29636	2.82148	2.63164	1.1269	1.44782	1.30337	-1.00179	3.90153e-20		IKBKAP	41.5867	37.2832	37.1761	23.2695	16.4179	18.1619	1.00709	2.71958e-91
INPP1	6.40206	5.83346	7.33467	10.2704	9.86723	12.0307	0.706316	8.93691e-15		TAOK3	10.4631	11.1114	10.7047	6.80065	7.30281	7.21672	-0.612505	4.65941e-20		ACSS3	35.376	34.402	33.8273	17.902	14.8086	14.1821	1.1432	3.48014e-91
SLC28A1	1.4707	1.68974	2.3506	0.239376	0.811924	0.563506	-1.84841	8.99895e-15		PDE9A	1.46335	0.966079	1.1013	4.25175	2.00007	3.91855	1.47823	5.28236e-20		SLC38A4	3.66708	3.75639	3.41345	0.596771	0.680648	0.148423	2.89888	3.76213e-91
MB21D2	2.07882	1.80656	2.26348	1.04679	0.652344	0.886639	-1.23412	9.18106e-15		ORAI2	1.23898	1.77914	1.17493	2.18492	2.5065	2.4747	0.783191	5.39648e-20		DUSP5	2.8745	2.64603	2.72028	8.19047	9.9271	13.2659	-1.904	4.8354e-91
FAM3B	13.697	12.939	14.0591	7.94733	8.46205	8.06371	-0.758268	1.06992e-14		TMPRSS2	10.0543	10.2906	11.8382	6.47678	7.00397	6.96137	-0.67354	6.56851e-20		PC	28.7779	27.4513	28.2725	15.2602	10.5844	12.974	1.12164	7.28405e-91
GATA6	4.88794	3.72541	5.05588	2.5895	2.33569	3.12374	-0.773732	1.17203e-14		MARVELD3	8.23772	10.5029	7.43774	4.88493	5.10543	4.92322	-0.809622	7.0247e-20		LOC286297	5.59987	5.59409	4.51696	8.10074	16.9209	22.1565	-1.55883	3.5715e-90
CAP2	8.78473	7.52123	7.49233	4.79428	4.51477	5.78957	-0.668815	1.20718e-14		KCTD17	2.51865	2.57437	3.30981	6.74399	5.87399	6.33501	1.14136	7.50349e-20		CDKN2C	9.2735	9.58494	9.07401	2.80131	1.42002	1.10008	2.33417	3.61099e-90
BAAT	1.92917	1.69773	1.54168	3.4561	3.65412	3.08496	0.940389	1.24472e-14		RPPH1	1.609	10.8726	37.2764	5.55758	7.71612	94.4248	1.01754	8.85829e-20		FAM50A	18.9703	19.9524	23.4199	53.7275	46.4275	50.0134	-1.26032	5.26884e-90
BPIFB1	3.99403	3.17277	4.13811	1.26435	2.33675	1.21635	-1.32876	1.28061e-14		SPON2	17.4022	17.8814	19.5277	29.4259	20.8302	33.7193	0.591708	9.37987e-20		VEGFA	28.157	28.7896	34.6607	45.6403	66.1729	76.2765	-1.02215	5.56721e-90
ARSD	5.21555	4.8426	4.29044	2.64303	3.24217	3.30693	-0.672676	1.3442e-14		ERN1	5.03841	5.87557	4.64742	3.34614	2.47513	3.06195	-0.81924	9.74717e-20		RUFY3	3.16761	3.75156	3.75791	8.14671	11.9425	11.507	-1.5483	7.83205e-90
AADAC	1.66719	1.88638	1.83534	0.336428	0.427081	0.481667	-2.11366	1.42684e-14		CIDEC	7.50913	8.7681	8.71789	3.94905	3.22312	4.25135	-1.14607	1.13664e-19		RENBP	0.970882	0.652712	0.753109	8.4047	6.97337	7.82706	-3.26668	1.36334e-89
IRF5	2.75883	2.82033	3.77824	1.64084	1.20422	1.5812	-1.06333	1.89727e-14		PHC1	2.84312	3.30752	3.1238	5.54702	4.57766	5.54114	0.741771	1.63282e-19		DLGAP5	8.7476	7.15408	9.37057	2.96875	1.94103	1.7636	1.90544	1.95401e-89
MAPK12	7.2541	5.86128	8.58276	11.6792	11.7749	12.054	0.686941	2.6024e-14		PPP1R1C	6.20476	7.41539	5.56602	2.33391	2.36989	2.55529	-1.39739	1.76884e-19		PCYOX1	52.3994	53.5746	52.1913	27.4295	26.6919	26.4059	0.981256	2.69515e-89
ZDHHC23	3.9767	3.7118	3.31476	2.08227	2.02314	2.09774	-0.84681	3.19709e-14		IL11	2.07675	2.40245	2.31706	5.11306	4.71253	4.69182	1.08199	1.89547e-19		CCNB1IP1	33.0986	28.7719	34.0473	83.9034	61.9461	66.3809	-1.13954	3.32136e-89
PORCN	1.53074	1.21239	1.50463	3.53167	3.41052	3.36718	1.24693	3.22485e-14		ASPDH	8.29999	6.50084	7.59629	3.0201	2.27532	3.33792	-1.4068	1.98522e-19		SHMT1	28.3796	24.4644	29.2536	17.7617	8.05529	8.57692	1.22972	3.837e-89
CYP4F3	10.4624	10.4361	9.35823	6.2768	7.99615	5.9563	-0.622852	4.39432e-14		LPAR6	5.02365	5.09048	5.76052	9.86151	6.74753	11.1472	0.777844	2.14506e-19		PRODH2	27.2274	26.0927	28.6278	16.5614	6.30939	6.55938	1.43138	4.50003e-89
CCL15-CCL14	5.60059	6.73989	7.01887	3.26709	2.35275	3.82105	-1.00312	5.08172e-14		AP1M2	17.9137	17.89	23.0091	12.6173	14.5722	10.3617	-0.666601	2.29287e-19		SNHG8	35.7065	35.9957	37.6985	123.7	89.3644	76.5793	-1.41173	9.72098e-89
FBXO6	8.83941	8.00208	10.6341	6.0407	4.37851	5.24785	-0.806684	8.08196e-14		NUDT8	21.0068	20.8777	22.7185	9.99534	13.317	11.8932	-0.888757	3.02842e-19		DHX9	55.5322	51.5228	52.9302	28.3889	23.2326	29.3909	0.989869	2.39258e-88
NUDT14	13.0652	11.7957	18.9073	7.21425	7.3289	9.58334	-0.861578	8.22787e-14		ASMTL	5.95732	5.63346	6.83918	11.1493	9.51032	11.4739	0.773912	3.14306e-19		SREBF2	74.0805	77.4092	80.6785	43.129	38.7779	39.1355	0.946255	2.46224e-88
WDR35	2.98376	3.0995	2.47929	4.2839	4.61191	4.29478	0.599418	8.6645e-14		LYNX1	3.3691	3.19765	3.47664	1.45557	1.69848	1.98425	-0.984433	3.73395e-19		SLC25A10	84.4021	78.1887	89.8668	59.7957	29.967	33.6044	1.02456	4.65312e-88
IL22RA1	8.83914	7.64909	10.0305	5.2656	5.70164	6.39563	-0.629881	9.66364e-14		JAM3	0.797775	0.969528	0.943716	2.02976	2.53571	2.09178	1.28948	4.24224e-19		ABCA2	6.57362	6.96418	7.28579	3.07265	2.67816	2.63745	1.31151	6.0397e-88
TMEM14A	21.742	18.6264	20.554	12.8335	12.8834	12.5308	-0.697539	9.94556e-14		ZNF517	13.8096	13.9987	12.1513	9.24668	8.43828	7.44501	-0.681563	4.24224e-19		POLR2L	79.3524	76.8914	86.255	54.4201	24.1225	25.5035	1.19344	6.13887e-88
FRRS1	6.50126	5.49277	6.64167	3.98281	3.86685	3.33267	-0.766427	1.1944e-13		GRB10	6.77846	6.85861	6.72696	4.34574	4.50664	4.07297	-0.670103	5.89869e-19		ARRB2	24.1053	27.1216	28.9866	51.2974	56.8203	66.631	-1.11165	6.20304e-88
MICAL2	5.36282	5.25315	4.10943	3.54614	3.1613	3.10215	-0.603956	1.29104e-13		RUNX3	0.810864	0.900464	0.635604	1.99002	1.31364	2.4331	1.28274	6.90506e-19		BUB1B	13.009	11.7059	12.6814	3.81782	5.72085	4.27667	1.46048	6.46169e-88
HOXC9	4.0798	4.29899	5.49111	2.00523	1.57226	2.80596	-1.08869	2.2311e-13		SPHK2	9.85123	11.4135	11.2164	6.19615	7.97446	6.32179	-0.672931	7.94258e-19		HID1	10.4953	10.3087	10.7127	18.781	23.6275	30.3913	-1.18967	6.46241e-88
PDE4D	0.787535	0.932172	0.581537	1.56668	1.54544	1.24069	0.897293	2.60119e-13		AFAP1	1.58555	1.36549	1.55872	2.82911	2.5496	2.6453	0.805561	1.16214e-18		MAFG	13.885	15.1216	14.4576	23.6134	32.0611	35.1214	-1.05108	1.02818e-87
UGT2B11	0.658835	0.831002	0.330529	2.31454	2.14126	1.77043	1.75009	3.06727e-13		FAM3B	17.826	15.9472	14.1539	9.03294	9.94965	9.27805	-0.773551	1.46515e-18		RAB11FIP4	15.2682	14.6685	14.2257	8.51037	6.12624	6.19687	1.08074	1.17415e-87
ACOT1	14.3669	13.8674	17.1726	9.27084	9.78858	10.4857	-0.635733	3.31454e-13		PLA2G12B	12.608	10.3235	11.7453	5.39236	6.72425	5.5243	-0.992892	1.7274e-18		SYNGR3	1.52702	1.56723	1.28473	7.19547	7.35041	9.56036	-2.45476	1.78077e-87
PCSK5	2.74584	3.22339	2.36792	1.72064	1.62157	1.65505	-0.746794	4.21823e-13		SSTR5	6.69977	6.77762	7.43239	11.081	12.0447	10.9338	0.686053	1.97287e-18		XPOT	40.7397	39.0939	40.8015	66.1737	82.2863	88.0602	-0.960559	3.20502e-87
KLF7	2.08293	2.44187	1.779	1.30594	1.50088	1.07231	-0.735374	4.29203e-13		TSPAN1	6.10005	6.83103	7.27078	2.97328	3.69608	3.12086	-1.05514	2.20783e-18		LOC727751	3.99942	5.47789	4.07048	12.013	13.3021	14.0515	-1.54612	3.46634e-87
ISM1	1.19183	1.3358	0.970411	2.5941	2.68153	2.66918	1.16542	4.43944e-13		UNC5CL	3.78097	3.74936	3.91767	1.51465	2.3279	1.88684	-1.00596	2.55819e-18		NFE2	5.17003	6.81782	5.64794	1.00349	0.169561	0.0831932	3.6429	3.93087e-87
SFRP4	1.71695	2.21435	2.01081	0.954004	0.836049	0.709195	-1.25027	6.02881e-13		FAM101B	8.39853	8.62011	9.61533	6.19559	4.79329	6.30594	-0.646687	2.84333e-18		FTCD	46.1158	45.8614	49.5649	35.0273	14.4789	13.6844	1.1332	7.23362e-87
TBX2	7.55252	7.41454	9.19833	5.79199	4.52854	5.71966	-0.588473	7.28147e-13		C1orf116	2.40702	2.53653	2.33555	1.12188	1.35615	1.27019	-0.964042	2.85136e-18		ACY1	74.6237	66.5256	75.9277	51.828	24.9652	25.7184	1.06687	2.29846e-86
MAPK8IP2	2.62774	2.25925	2.79761	4.53938	4.01449	4.66879	0.769898	7.28147e-13		LACTBL1	2.66276	1.91335	1.95678	0.622376	0.562672	0.452263	-2.0108	2.90635e-18		GOLGA6L9	2.06309	1.77281	1.14212	4.18163	7.73702	6.37045	-1.86324	6.75507e-86
RELL2	3.29387	4.0025	4.08337	5.03704	6.64658	7.80973	0.767968	7.33832e-13		NUDT14	13.3599	13.178	16.5593	7.65048	7.55179	6.80742	-0.99389	3.06373e-18		NCAPD3	9.04596	8.44726	8.28998	2.93971	3.33128	3.5434	1.40863	1.09408e-85
FAM127A	21.7974	19.8992	23.0028	14.6036	14.3201	14.3219	-0.600688	7.76597e-13		UGT2B10	12.1021	11.1119	11.1447	17.6145	17.0394	18.0845	0.599861	3.28163e-18		CDK1	18.2782	14.7538	18.7094	6.54972	4.9802	5.10909	1.63557	1.52359e-85
HNRNPA1P10	0.142178	2.53142	0.750313	2.3083	4.40927	3.15461	1.58708	7.9006e-13		C1orf210	2.40713	3.49119	3.60105	1.07705	0.816967	1.00846	-1.72207	4.39838e-18		PTGDR2	4.44131	3.90465	4.25971	0.990153	0.420741	0.146116	2.92876	2.90771e-85
MUC20	1.93892	1.75306	1.81511	0.466893	0.625114	0.780936	-1.57349	9.10779e-13		PLXNA2	2.37824	2.33789	2.12485	3.68043	3.52499	3.36036	0.61344	5.23571e-18		CDC6	28.3247	28.9721	32.7503	12.1478	13.086	15.9694	1.14367	3.36587e-85
SMAD9	5.06681	4.79075	4.05109	3.14862	3.25758	2.87366	-0.613325	1.02984e-12		PLEKHG6	15.4701	14.0753	15.4314	11.0314	8.9001	10.3049	-0.59601	5.25495e-18		H2AFV	46.5498	45.621	46.3971	27.1688	16.8679	18.576	1.13618	3.75378e-85
NUAK1	1.51441	1.37438	1.13459	2.60915	1.6606	2.50182	0.756769	1.56455e-12		TNNI2	0.0833994	0.414044	0.232893	3.33333	0.502262	4.48563	3.47618	5.98135e-18		NCAPH	6.51994	5.58662	7.13721	2.0874	2.31168	2.33856	1.53454	3.77918e-85
ASPDH	6.02845	4.52712	6.27861	1.78116	3.13076	2.10496	-1.34387	1.70427e-12		HOXC9	3.94031	5.14887	5.84768	2.10479	1.9775	2.3992	-1.22245	6.79211e-18		TFDP1	36.2338	36.3093	40.6829	21.469	15.7943	14.9314	1.11273	3.98378e-85
PHLDA2	9.14516	9.01271	9.91124	15.7592	16.3146	16.0657	0.758169	1.8229e-12		CDR2L	5.36893	4.86506	5.10481	7.90212	7.7308	9.26527	0.678145	8.78291e-18		CTNND1	71.7349	76.0215	71.9542	33.9581	41.3317	41.1313	0.926729	6.81629e-85
VAMP5	23.1359	21.4343	25.1412	15.1449	12.7386	14.4588	-0.725453	1.92756e-12		EID1	0.349026	0.252696	0.433181	1.64688	1.89761	1.2202	2.14739	8.8614e-18		GDI1	17.1425	19.6326	19.2305	35.1896	40.0566	46.7214	-1.11274	8.24908e-85
FHL3	5.22095	3.90342	4.84144	7.05215	9.29459	8.44923	0.778025	2.42523e-12		CORO1A	2.37112	2.22667	2.02061	4.85418	4.62585	5.41952	1.15593	1.25554e-17		RAB3IL1	1.12694	1.27059	1.64501	5.4883	7.80435	7.95261	-2.35449	8.33433e-85
C8A	6.18326	6.05688	5.11631	3.07314	3.81139	3.44684	-0.78443	2.6834e-12		HAAO	26.9433	27.7998	29.008	17.6882	19.1027	18.3478	-0.618819	1.37129e-17		PCNA-AS1	51.2044	40.3485	66.506	13.5175	8.18756	15.7724	2.09164	8.74587e-85
SLC51B	5.36969	4.53318	6.28703	11.0443	9.11096	10.8109	0.927121	2.91651e-12		SLC37A2	1.82831	1.56594	1.34717	2.60268	3.59988	3.12348	0.969612	1.39269e-17		CSRNP2	2.87402	3.02431	3.38918	6.31739	9.37657	10.8517	-1.48749	9.1313e-85
LACTBL1	1.58603	1.64748	2.22386	0.481762	0.317549	0.734638	-1.77164	3.13857e-12		SUSD3	3.75152	4.2837	4.3767	1.27729	1.20497	1.6142	-1.61137	1.42326e-17		CHAF1A	15.1314	16.9702	19.1245	7.11669	7.18925	6.80119	1.28633	1.12524e-84
HEY1	2.70579	2.4702	2.87972	4.61189	5.83255	4.406	0.835645	3.76057e-12		SEC16B	5.27202	5.28372	5.53802	3.22942	3.43756	3.00708	-0.749701	2.16841e-17		UBAP2L	67.5883	70.2981	74.4944	32.722	38.9431	38.0995	0.962709	2.03192e-84
C19orf33	13.2012	9.31563	9.00725	4.96973	2.05952	5.42364	-1.30275	3.77879e-12		KIAA1551	6.38328	6.54159	5.56928	3.64099	4.08525	4.58816	-0.597982	2.84503e-17		POLR2A	65.967	88.4816	75.7085	25.3384	51.9704	45.8294	0.915378	2.56162e-84
LPCAT2	3.33505	3.06171	2.99937	5.17947	4.19907	4.91654	0.59534	3.79641e-12		SYDE1	4.17069	3.75174	4.13154	6.79697	5.43444	8.35542	0.74534	2.9681e-17		GGCX	22.0982	22.5716	21.8949	11.7689	10.8592	10.4741	1.01261	4.19652e-84
DUSP5	3.80517	3.25735	2.95794	5.85278	5.13818	6.12766	0.755303	3.95672e-12		SPSB1	8.82312	8.84766	9.73451	5.49252	5.74684	6.21505	-0.669625	3.29793e-17		GPX2	609.984	549.653	599.598	513.063	218.029	215.83	0.894123	4.64461e-84
C1orf210	1.68185	2.34346	1.86358	0.295021	0.563007	0.751144	-1.86388	4.01382e-12		FHL3	5.09413	4.60246	5.19505	9.81591	7.74489	10.2342	0.871969	3.46526e-17		PHLPP1	15.0819	15.1541	15.7822	7.12296	7.39883	6.85267	1.11392	4.94115e-84
ELFN1	1.0327	0.805538	1.31294	2.18321	2.0377	2.19804	1.00621	4.86491e-12		HNF4A-AS1	6.08726	5.62979	5.06667	1.20863	1.91221	1.26862	-1.92497	3.79698e-17		SMC4	15.6819	15.4303	15.3937	5.7023	8.35739	7.02471	1.15979	6.14318e-84
SLC37A2	1.89533	2.08469	1.68654	3.60345	3.65131	2.62618	0.772259	5.41349e-12		ZBTB46	1.68747	1.65846	2.1366	3.51506	2.90109	3.44959	0.815862	3.85815e-17		TMEM98	42.1499	36.8662	41.9763	27.063	12.754	12.944	1.17292	6.64033e-84
ACY3	3.87714	3.64732	4.80785	1.66468	1.60824	1.94118	-1.24435	6.8617e-12		RAB42	11.2352	12.6743	11.5394	21.0059	14.9669	24.2317	0.747582	3.86706e-17		MFHAS1	8.55644	8.17608	8.13125	10.3436	20.8334	23.5878	-1.11574	6.68408e-84
IFI6	4.69009	4.44931	5.87381	9.15194	9.11623	11.5868	0.985735	7.9909e-12		EEPD1	2.71844	2.95425	3.3295	4.72209	4.86966	5.45668	0.721235	4.31024e-17		MARK4	7.86394	8.42597	8.97968	15.562	20.2786	19.5217	-1.11869	6.73552e-84
GLIPR1	2.11195	2.30336	2.05345	3.78758	3.32122	3.81526	0.752885	8.85534e-12		NLRC5	2.04356	2.14356	2.46615	3.41328	3.43074	4.16045	0.703807	4.48216e-17		AFMID	85.9789	100.891	104.212	61.8936	44.2748	37.9411	1.00916	7.36429e-84
PHC1	3.16357	2.76301	2.99285	3.90707	4.85777	4.99989	0.594687	8.9647e-12		ZNF513	2.20471	2.20537	2.04929	4.2127	4.57265	5.05783	1.08772	4.4978e-17		MIB2	12.3364	12.6975	14.8118	30.815	26.8717	29.2809	-1.11772	1.17019e-83
SPRY2	6.48758	6.92403	10.2256	3.94292	4.4182	6.31439	-0.682482	9.08185e-12		TRO	1.61701	2.3173	1.72241	3.73857	3.32974	3.78368	0.943644	4.53501e-17		PRNP	51.1121	48.3039	55.5874	78.738	98.8722	124.88	-0.950535	1.3441e-83
CPZ	0.603477	0.630657	0.904245	2.15479	1.73593	1.77982	1.40524	9.31197e-12		ZDHHC23	4.00812	3.30456	3.39459	2.06024	2.33231	1.35392	-0.911403	5.30997e-17		PLLP	46.9945	43.676	47.0001	28.1775	14.2716	17.2612	1.18675	1.903e-83
PLA2G12B	10.5344	11.9066	11.0171	6.73164	6.8308	5.91141	-0.799621	1.25375e-11		LINC01002	3.63366	4.93961	3.44369	2.58083	2.61523	1.8554	-0.763206	5.44142e-17		TUSC3	0.8552	0.884525	1.14985	4.32437	4.41287	5.11924	-2.23514	2.85035e-83
SEC16B	5.13321	4.87731	4.87781	3.22089	3.40987	3.08132	-0.643929	1.27231e-11		MOGAT3	16.9122	19.5502	20.1634	11.4873	11.1794	12.5709	-0.700204	5.70178e-17		CIZ1	33.18	36.6872	39.587	63.1796	73.255	80.1031	-0.97394	3.08244e-83
SERF1B	10.7399	9.98698	15.541	18.3607	17.4802	20.5846	0.630688	1.38823e-11		ZNF670	1.17461	1.13557	1.29438	2.75748	2.20113	2.57329	1.03505	5.99601e-17		PRLR	2.71904	3.03679	2.21021	0.707454	0.889996	0.726149	1.78009	6.07001e-83
LINC01002	3.61171	3.32556	3.31104	2.31283	2.56259	1.62262	-0.70557	1.39743e-11		TMED6	7.45827	7.48595	7.24426	2.88014	3.31992	2.93009	-1.28862	6.17889e-17		CKAP2	14.3472	13.5841	15.5416	5.62157	5.97633	6.15572	1.30593	6.51704e-83
ATP2B2	1.64234	2.07142	1.85711	1.01541	1.41884	1.06438	-0.707394	1.4005e-11		PRR36	1.13326	1.81092	1.26585	2.68935	2.41715	3.21523	0.992068	6.37656e-17		CIT	4.17633	3.98338	3.76367	1.0707	1.62991	1.32336	1.59094	6.64841e-83
PRF1	5.08004	3.1233	2.53035	6.62608	5.4958	5.9109	0.704382	1.43906e-11		NKX2-5	1.0484	0.73736	0.780712	2.48314	2.59571	3.04497	1.63221	7.60389e-17		TUBB4B	341.076	324.798	347.964	238.899	145.642	161.288	0.897495	8.55879e-83
SCGN	10.8966	9.39893	8.34638	6.56921	4.87604	5.91157	-0.728876	1.45322e-11		IRF5	2.88714	2.94157	3.73034	1.6027	1.4057	1.48332	-1.11734	7.65076e-17		MALAT1	47.0598	90.2075	28.6247	58.4509	187.832	60.7907	-0.885638	1.15548e-82
PRR7	9.83136	7.89344	12.204	14.5457	16.1113	16.1304	0.617133	1.57773e-11		TIE1	0.965593	0.77994	0.856008	1.71866	2.46145	1.84656	1.19485	8.50445e-17		DNAH17	1.21242	1.29506	0.80222	1.69288	3.80742	3.71509	-1.46408	1.30493e-82
A1BG	7.87256	6.38938	8.19877	10.9762	14.1716	10.3445	0.609658	1.85249e-11		RBP5	16.7523	19.6978	18.8759	10.4182	11.6313	10.0264	-0.794672	8.72824e-17		HSPA9	144.105	134.432	151.016	267.227	248.489	278.928	-0.878819	1.44277e-82
WBP5	9.42807	10.8719	12.6006	15.3575	16.9183	19.8256	0.658647	1.91721e-11		LRRC37BP1	5.61876	6.30312	5.12396	10.0507	7.29187	8.59291	0.593689	1.03641e-16		TYMS	87.6601	77.9235	89.9869	54.9222	34.0953	36.0461	1.02635	1.45401e-82
MBP	4.23609	4.04587	4.16743	2.54601	2.9323	2.64567	-0.646607	2.02417e-11		WTIP	2.79369	2.67778	3.45012	5.65052	5.74703	5.92107	0.927744	1.09822e-16		GARS	76.2182	70.2448	77.8278	143.608	127.86	154.626	-0.916008	2.01392e-82
CA13	5.28303	5.42615	4.89126	3.54609	3.36825	3.2993	-0.627406	2.41885e-11		PLEKHO1	3.60606	3.3745	3.75624	6.51373	6.72194	6.86804	0.88308	1.12508e-16		IPW	5.92284	5.73623	5.37454	2.17884	1.21618	1.44465	1.78525	3.85576e-82
HIST2H2BE	5.00954	5.04136	8.3375	2.55259	2.35422	6.00666	-0.711604	2.77896e-11		FGF11	0.852922	0.646923	0.92625	2.52517	1.02257	3.2112	1.41783	1.32363e-16		RAB10	43.7433	39.4908	44.3484	71.6665	82.6432	90.7473	-0.930604	3.98799e-82
SPECC1	5.03319	5.59949	5.64313	3.7108	3.30188	3.75787	-0.597502	2.78096e-11		KLHDC8B	3.53764	2.68743	3.63361	6.50085	6.02999	6.56109	0.917159	1.50791e-16		DNMT1	25.3304	26.1001	28.0126	11.6024	14.2757	13.4051	1.02853	4.78708e-82
PFKFB4	3.63578	2.34441	3.45448	3.8472	7.17681	4.43435	0.624431	3.07365e-11		MFSD6	4.19385	4.43229	4.21135	2.6667	2.50018	2.57008	-0.744522	1.50791e-16		ACSM2B	8.97026	7.13955	8.29183	4.19832	0.974447	0.510849	1.99733	5.24253e-82
SH3BGRL	8.50892	7.71055	7.80972	5.52262	4.40618	5.29045	-0.664081	3.19481e-11		TPST1	6.17911	6.34818	5.94437	10.8651	8.84326	11.4809	0.738942	1.58532e-16		SLC25A36	10.3366	10.807	10.8961	18.6534	24.8615	24.8032	-1.08	5.6042e-82
LDHD	7.70205	7.30042	10.3436	4.9626	5.90607	5.29691	-0.677358	3.30645e-11		TAGLN	4.01942	4.66891	4.84465	1.60192	1.91376	1.33036	-1.48589	1.70048e-16		CGNL1	5.60011	6.72257	5.83397	2.31421	2.48486	1.99035	1.41814	6.11328e-82
P2RY8	3.77843	3.25254	3.91515	2.52924	2.21535	2.09528	-0.698028	3.51622e-11		S100A14	6.91862	7.53125	7.75979	3.02214	2.78915	4.1482	-1.1744	1.81849e-16		TBKBP1	1.36617	1.69561	2.16048	4.24272	6.60815	7.70984	-1.79073	7.62068e-82
LYNX1	2.96471	2.80924	3.09642	1.99946	1.40473	1.75808	-0.774002	3.80453e-11		MEIS2	5.43528	6.42319	5.99415	3.4466	3.73501	3.39959	-0.762762	1.98006e-16		LMO7	22.4525	23.5185	22.75	10.4938	12.7406	11.3448	1.00116	9.82775e-82
C16orf45	1.06121	0.840511	0.826858	2.3901	1.45694	2.71572	1.27624	4.53081e-11		GDA	2.30984	2.03301	1.78149	4.33701	2.64966	3.94711	0.814442	2.03414e-16		SPOCK2	16.205	17.3136	18.982	28.0438	32.8954	43.9055	-0.983569	1.00758e-81
PGAP3	6.9056	6.15384	8.06893	4.21226	4.40923	5.14773	-0.632047	5.23396e-11		CDC42BPG	2.65058	2.23398	2.54758	1.40746	1.28692	1.24658	-0.939677	2.03783e-16		PROS1	28.6037	24.763	27.511	17.126	10.5715	10.0986	1.08726	1.06087e-81
CCNJL	2.25876	1.70381	2.01996	3.34818	3.48724	3.70909	0.78422	5.4512e-11		GLIPR1	1.87287	1.58406	1.63993	3.15062	3.1598	3.45271	0.916509	3.41622e-16		PIEZO2	14.7491	16.7194	13.0407	5.17781	8.91417	8.02856	1.02677	1.6719e-81
F12	2.62119	1.95571	3.55189	4.1184	5.23031	5.46057	0.831101	5.56951e-11		MICAL2	3.91487	4.09649	3.53749	2.15009	2.68583	2.29601	-0.700773	3.90927e-16		PKD1P6	26.1495	31.8891	37.3496	35.9945	67.0144	80.4702	-0.929079	1.69987e-81
ENPP7	2.61573	2.08621	2.37735	1.05541	0.92381	0.877376	-1.33236	5.6116e-11		FAM171A2	0.995224	0.718151	0.754038	2.13277	2.11403	2.36519	1.39416	4.57878e-16		CPN2	58.4266	56.7994	59.5679	35.0909	26.3162	27.0615	0.983599	1.74763e-81
MFSD6	3.46254	4.26386	3.46127	2.19336	2.38046	2.62476	-0.643489	5.65487e-11		WBP5	8.94872	10.6876	12.6628	15.8712	17.0603	21.9766	0.743854	4.77363e-16		TRIM24	62.0327	60.6944	64.4258	27.065	33.3952	37.2813	0.950705	2.24784e-81
EIF5A2	1.40767	1.36888	1.42272	2.51104	2.09974	2.47747	0.750154	5.7233e-11		CHST9	4.91984	3.65048	4.33067	2.16705	2.57645	1.66822	-1.02895	4.89741e-16		HSD17B7	17.2835	17.7496	19.7277	6.77185	4.56601	5.06423	1.72506	3.18725e-81
HIST1H4C	0.150492	1.3906	0.541191	0.165338	0.944505	11.3078	2.75751	6.63663e-11		GAS2L3	2.13698	2.49362	2.5322	4.04538	3.88101	3.9096	0.70994	4.89741e-16		SLC26A1	40.7862	37.8837	39.2901	26.3575	14.8631	14.8178	1.06083	3.29593e-81
LPPR2	3.46659	2.10329	2.63264	4.25803	4.86485	4.9708	0.728561	7.49298e-11		PTTG1	28.6308	23.44	25.6661	43.7803	38.4432	38.4367	0.610474	4.95201e-16		CITED2	39.9486	42.7965	50.385	24.849	16.9131	19.4454	1.11717	3.80202e-81
PDIA2	2.04028	2.06484	2.40494	0.672466	1.12044	0.629507	-1.49773	7.54305e-11		UGT1A3	2.40422	2.79587	2.41361	0.692131	1.30053	0.978498	-1.34507	6.14958e-16		SFXN2	9.15782	9.3414	8.99265	3.1926	2.21948	2.09053	1.85018	7.31458e-81
CIDEC	10.1306	7.09455	7.69671	4.33705	4.7014	5.28288	-0.835181	7.71769e-11		TRPV1	4.82043	5.69311	2.95863	2.88556	3.17071	1.93903	-0.737542	6.23266e-16		NCF2	1.13692	1.32704	1.13317	4.74355	6.74931	7.93398	-2.41378	7.79793e-81
MAF	1.3042	1.32432	1.36765	2.08041	2.22204	2.74446	0.808942	7.72854e-11		CRB3	22.18	22.8447	24.7135	14.922	15.4543	12.5349	-0.71677	6.2826e-16		FAM45A	12.0263	10.9831	11.0557	25.249	26.3588	27.3234	-1.20233	1.899e-80
DMKN	20.7423	19.3055	23.3746	15.2172	13.339	13.6562	-0.599518	8.46775e-11		FLJ22447	0.0439851	0	0.0409428	0.781337	1.18673	1.04092	4.79117	6.50195e-16		VPS37A	5.1975	5.1871	5.34348	10.6863	12.6238	14.3701	-1.24523	2.07146e-80
VPS37D	3.42886	3.17802	4.32885	1.60303	1.25914	2.18474	-1.09191	8.49685e-11		CBLC	6.78209	6.58976	5.12256	3.09793	2.76185	3.24503	-1.02936	7.12164e-16		PRKCZ	29.8396	28.721	31.4502	59.3884	57.887	65.7364	-1.01337	2.35133e-80
ZNF517	9.67725	9.55595	10.395	6.21347	8.00605	6.04099	-0.589616	8.71092e-11		P2RY6	4.10821	4.10399	4.29041	1.77993	2.46406	2.04792	-0.999604	8.56149e-16		LRP10	54.9644	52.6168	56.2396	88.189	98.2069	124.488	-0.912174	5.10748e-80
SEMA6C	2.07715	1.57809	2.7586	0.870138	1.54749	1.07402	-0.950969	8.73386e-11		PIK3AP1	5.01172	4.82229	4.38235	2.95084	3.09955	2.83169	-0.690369	9.94231e-16		MUS81	8.38739	7.86206	9.31628	18.8145	21.1735	23.2208	-1.28657	5.35087e-80
KLHDC8B	3.40583	2.98433	4.08262	5.77402	6.35734	5.97826	0.761145	8.73409e-11		SH3TC1	5.18923	5.43693	5.90894	7.57141	7.28846	10.3286	0.586407	1.04106e-15		KPNA4	8.50879	8.64273	8.74478	12.5705	19.0748	20.4945	-0.99515	5.65002e-80
LY6D	1.09228	1.34574	0.7856	3.52011	3.88466	3.56837	1.73872	8.92905e-11		PDIA2	3.92058	4.29613	4.66829	1.84306	1.73716	2.16567	-1.18339	1.07872e-15		CYP4F2	6.35148	6.84376	7.46222	2.08235	1.4282	0.705429	2.25057	6.37969e-80
KIAA1467	1.47692	1.76597	1.57699	2.51377	2.6588	2.97668	0.752231	1.07894e-10		TRIM10	2.69918	2.31404	2.40561	1.16922	1.20528	1.07228	-1.1228	1.22847e-15		CTNNBIP1	20.004	19.2127	23.8068	13.4969	6.9666	6.69326	1.19183	7.32154e-80
FBXW8	3.6075	4.07808	3.36151	2.15439	2.88028	2.17594	-0.65589	1.10246e-10		IFNLR1	6.47246	6.41089	4.48885	4.10255	3.7996	3.24664	-0.645484	1.42994e-15		PAPSS1	33.2224	30.2675	34.3839	16.9416	13.7316	14.4777	1.11838	9.2625e-80
SLC17A2	5.65967	5.60329	5.96891	3.43784	3.62892	3.31864	-0.754583	1.12081e-10		TBX10	2.85827	2.6242	3.411	0.956348	1.02181	1.09507	-1.55734	1.49965e-15		MAFF	6.17197	7.48522	8.75498	11.7328	19.3849	27.293	-1.34909	9.46034e-80
AKR1D1	6.75309	6.76891	6.6901	4.48682	3.98686	4.59994	-0.634707	1.21016e-10		CSF3R	5.78984	4.84229	4.99123	9.13438	6.54457	9.00702	0.634366	1.63791e-15		SH2D5	1.3328	1.34787	1.15959	3.71047	5.42025	6.97731	-2.04465	1.12828e-79
HDHD3	13.8737	11.8012	14.7185	9.25136	9.5454	8.48307	-0.595843	1.29707e-10		KIAA1211	1.69025	1.63995	1.68306	0.945811	0.767828	0.972497	-0.921553	1.81872e-15		LY6E	38.2815	39.7179	43.6816	23.6228	11.5281	12.6152	1.31982	1.23119e-79
C11orf31	13.7436	14.9085	16.4197	12.6074	10.4337	6.81612	-0.613692	1.59761e-10		GABRE	3.79216	4.32436	3.20735	7.52275	5.48726	5.96353	0.739082	1.82251e-15		HSPG2	20.9771	23.4615	18.7458	9.03529	12.8959	11.74	0.920274	1.95435e-79
AGR2	14.0648	13.8462	10.8782	8.28684	7.76656	7.70042	-0.726503	1.76569e-10		CHADL	2.33456	2.77805	2.82277	5.15708	5.19384	4.57286	0.898399	2.00441e-15		PDK2	16.9035	16.0578	18.5951	8.89026	5.8527	4.61604	1.39296	1.98955e-79
DGKA	3.13455	3.47687	3.13119	1.84147	1.91263	1.61189	-0.882763	1.83431e-10		MTHFR	3.24623	3.59845	3.56774	2.17704	2.07038	2.41208	-0.660447	2.61677e-15		ADH6	63.8808	58.0995	60.8463	40.1251	24.6784	19.5769	1.09874	2.01146e-79
UCA1	1.72474	1.50667	2.18909	2.75874	3.54189	4.11543	0.918323	1.99398e-10		FGD4	2.34915	2.07364	1.75355	1.3051	1.26071	1.10409	-0.762349	2.81161e-15		ASAH2	12.5516	13.4229	12.4392	4.14718	4.33944	3.87697	1.63766	2.15643e-79
SLC51A	3.63043	3.35464	4.25514	1.63975	2.2785	1.3178	-1.16731	2.23928e-10		SLC44A3	5.43497	5.32598	5.81	3.08951	3.28912	2.79758	-0.869375	2.83023e-15		LONP1	71.0886	65.3576	76.9985	151.032	117.074	131.131	-0.895602	4.74081e-79
PLEKHG5	2.1679	2.00818	2.04598	3.07097	3.2214	3.67691	0.661357	2.59521e-10		EMP3	4.44673	5.43004	5.00706	10.1127	10.9322	10.261	1.06617	3.30232e-15		MFSD12	24.3116	21.5128	25.1735	52.0628	42.4174	54.3287	-1.05644	5.23644e-79
SERPING1	6.85031	6.61765	7.0918	8.6345	12.6532	10.5454	0.588174	2.78825e-10		BCL3	15.8622	20.4586	16.196	12.0919	11.8836	11.1525	-0.585485	3.55865e-15		2020-03-01	22.679	22.6186	20.2559	13.9353	6.69133	5.94326	1.26363	5.7609e-79
FAM171A2	0.73532	0.823589	0.828018	1.71364	2.13267	1.74707	1.19383	3.50573e-10		GCHFR	46.5125	41.8118	44.4901	29.0478	31.239	28.6042	-0.597133	3.82014e-15		IL17RB	56.4322	51.9013	61.4007	39.8028	20.6695	22.2597	1.02488	5.83319e-79
OLFML1	1.10512	1.85667	1.61375	0.750561	0.437274	0.700182	-1.21229	3.99445e-10		ATP2B2	2.66589	3.22313	2.57794	1.98595	1.41417	2.03525	-0.651506	4.12549e-15		SLC16A5	2.65482	2.1456	2.35626	4.02649	12.2829	13.9485	-2.01612	6.15587e-79
CORO1A	2.34708	1.95191	2.04267	4.73337	3.32396	4.15211	0.939121	4.5935e-10		TNFSF10	6.82021	6.7095	7.54798	4.18729	2.80766	4.93607	-0.850633	4.19705e-15		HGD	49.9035	40.9141	48.6984	33.6777	14.2025	17.8333	1.06758	6.56425e-79
SLC45A3	5.1586	3.76209	5.81804	3.13111	3.55023	3.02827	-0.64329	5.66493e-10		SHC2	4.5194	5.27751	5.61338	9.14494	6.36539	9.85371	0.695828	5.581e-15		ANGPTL1	2.19502	2.17096	1.93146	0.191722	0.0202471	0.0198681	4.5706	7.45443e-79
PDLIM4	0.839994	0.436813	0.823838	2.12538	1.35791	1.77401	1.30155	5.78886e-10		IGFBP6	5.72308	5.79065	7.29601	11.6029	13.1179	11.1081	0.90517	6.09247e-15		PHC1	2.84312	3.30752	3.1238	5.88051	8.97796	9.91792	-1.39924	1.02236e-78
HIST1H2AC	13.0068	11.3518	11.5969	5.43255	6.40914	6.55523	-0.99825	7.5952e-10		SMARCA5-AS1	0.440084	0.816675	0.405192	2.43589	3.65277	1.30527	2.19622	7.23998e-15		C17orf96	28.6859	27.7032	33.2895	16.0798	11.6798	14.9479	1.07331	1.04904e-78
KRT37	0.478281	0.676451	0.450467	2.10186	1.66222	1.26413	1.64109	8.08e-10		BSPRY	1.06181	1.06072	1.54282	0.34503	0.285938	0.250723	-2.08201	7.5327e-15		ATP2B2	2.66589	3.22313	2.57794	0.990919	0.823591	0.632134	1.76562	1.34082e-78
ADAMTS4	1.10756	1.31147	0.91557	1.87305	2.21286	1.99639	0.842419	8.29457e-10		TEAD2	3.31049	4.25049	3.79877	6.62208	6.15871	7.45465	0.824987	8.85306e-15		ATXN1	3.92551	3.91986	3.28432	4.24181	10.53	9.5362	-1.10687	1.36678e-78
EFCAB12	2.38123	2.21463	2.01106	1.01078	0.976511	0.972405	-1.17832	8.73014e-10		PTGDR2	4.44131	3.90465	4.25971	2.21215	2.27373	2.45997	-0.880413	8.94165e-15		MT1G	598.468	527.873	707.685	510.332	217.671	239.297	0.915781	1.6263e-78
PPP2R2C	1.10772	0.889878	1.06598	1.74914	2.04793	2.01487	0.884542	8.73781e-10		TMEM117	3.48063	3.73892	4.24387	2.16943	2.31518	1.70784	-0.90451	1.19441e-14		KITLG	5.24011	4.29862	4.98235	1.57148	1.34094	1.49823	1.72515	1.72471e-78
CACNB4	2.45522	2.56498	1.21823	1.49071	1.55983	1.07356	-0.63959	8.92273e-10		FAM156B	0.378825	0	0	0.141654	1.29684	1.78036	2.98808	1.34053e-14		MARS	59.5078	55.8983	66.4626	104.476	109.562	128.349	-0.901873	2.18526e-78
ATF3	5.17438	5.00152	12.8119	3.51031	3.85973	7.32822	-0.6201	9.18703e-10		CACNB4	2.46419	2.30061	1.56558	1.19855	1.56255	0.992886	-0.748974	1.49192e-14		RAD54L	9.37001	9.42182	10.5593	3.27653	3.19017	2.75777	1.6732	4.11831e-78
IGFBP6	6.94721	7.74762	7.32264	13.2912	12.122	11.1699	0.720821	1.38255e-09		C1orf233	4.46214	4.38739	4.28837	6.85197	6.86359	9.03881	0.775582	1.80601e-14		SUOX	15.5093	15.0661	16.2112	7.53172	4.96689	4.46285	1.44414	8.43801e-78
WTIP	3.38198	3.09342	3.09638	5.00408	6.18385	4.95765	0.709523	1.38426e-09		TMEM14A	21.9876	16.6984	19.7367	12.4697	12.0573	12.0631	-0.701107	1.88039e-14		ASRGL1	12.1238	12.4315	13.1893	4.63799	3.86787	3.82534	1.6094	1.00613e-77
GDPD3	6.54138	8.19928	9.00352	12.0735	12.9602	12.965	0.671973	1.39614e-09		SLC27A5	5.99891	5.37733	7.15897	3.64317	3.29369	3.94351	-0.799698	1.93933e-14		SC5D	15.1949	14.497	15.0036	7.64026	7.03305	6.94931	1.05253	1.09487e-77
PAEP	1.56489	1.17525	1.64189	3.9878	4.0833	3.87807	1.40489	1.58954e-09		RAB31	3.10215	2.47245	3.55301	5.08174	4.82321	5.15268	0.686597	1.97989e-14		BUB1	14.9762	13.0686	14.3428	5.92033	5.74086	6.0996	1.26512	1.29444e-77
RUNX3	0.835435	0.903947	0.87011	1.45954	1.67613	1.87918	0.927968	1.67976e-09		MT1B	3.53829	3.75506	4.22432	0.335898	0.303676	0.32545	-3.52042	2.02361e-14		HMGN3	46.5799	47.9535	55.144	33.3253	15.6856	13.2078	1.23082	1.63981e-77
ST3GAL5	1.79385	1.42078	1.65881	3.35039	3.01564	3.01388	0.916366	1.67976e-09		EPHX2	10.8358	8.32063	9.75524	6.37969	6.05966	5.97521	-0.676461	2.11276e-14		DUT	22.8725	17.6297	23.1752	11.819	6.20038	5.97434	1.38482	2.0218e-77
ADORA2B	3.79863	3.41142	3.62038	5.3361	6.25328	6.61174	0.720299	1.8691e-09		BCAR3	7.98143	7.1398	7.77345	4.66436	4.95796	5.19986	-0.646875	2.12559e-14		SSC4D	33.4533	32.2086	33.2642	24.9351	10.954	10.8992	1.05498	3.14462e-77
SYNPO	1.60927	1.31505	1.64009	2.38142	2.23298	2.7778	0.680391	1.89516e-09		ADSSL1	0.620316	1.11208	1.02651	2.64	0.899354	4.37435	1.49556	2.156e-14		DVL1	42.4521	42.3479	46.481	88.3156	74.2209	87.7719	-0.92261	3.23883e-77
LDLRAD4	1.9311	1.99772	1.77093	1.2004	1.25071	1.31702	-0.613601	2.10388e-09		PLEKHG2	2.50586	2.96588	2.78617	3.74136	4.03752	4.70803	0.585315	2.50205e-14		SH3GLB1	12.6845	13.4638	13.1802	22.1042	26.7454	28.6844	-0.968975	5.16792e-77
TMC7	1.50656	1.71553	1.14228	2.10341	3.13335	2.38047	0.755923	2.58776e-09		GNMT	4.58202	3.53702	3.4849	1.24076	1.57043	1.14206	-1.56051	2.5997e-14		ELOVL6	10.8053	10.5495	10.51	4.17992	4.06114	3.03215	1.49592	7.59605e-77
FAM110C	1.91049	1.40759	1.72203	0.943718	0.67388	1.03216	-0.924903	2.87269e-09		VSIG2	4.71421	4.7872	5.2568	1.78427	1.77442	2.47791	-1.30859	2.61323e-14		WWC3	1.26313	1.32293	1.62426	2.37297	5.37918	5.63901	-1.62101	7.71397e-77
ARHGAP42	2.56901	2.69015	2.20599	1.6419	1.41467	1.56018	-0.698986	3.11249e-09		CTU2	10.6095	9.76698	9.6795	15.0553	15.7268	15.8719	0.617793	2.92356e-14		LAMA5	78.5007	79.6974	79.9851	43.2276	44.727	45.2409	0.847095	9.62646e-77
BCYRN1	5.86919	21.089	8.0908	18.0324	19.3387	36.7503	1.17159	3.26069e-09		KLF7	2.31593	2.52994	1.72052	1.37078	1.20973	1.44194	-0.709822	3.22911e-14		ZNF768	26.3454	24.7889	29.8332	50.2952	53.4592	60.1518	-1.00359	1.11761e-76
LHPP	6.99616	5.45928	8.26246	3.89997	4.32598	4.69124	-0.707007	3.49544e-09		HES1	9.34081	8.87454	11.08	15.0051	15.2234	16.4946	0.64728	3.46636e-14		LDHD	11.2483	9.6307	10.8062	4.62339	2.05957	1.81195	1.84886	1.59173e-76
IGFBP2	6.32192	4.79179	6.01365	3.40558	2.87979	3.44795	-0.829397	3.85086e-09		SMPDL3B	1.57324	1.26107	2.10511	0.327498	0.526368	0.493596	-1.89979	6.09528e-14		GAREM	1.56527	1.65293	1.44091	2.29689	5.54163	6.03163	-1.54091	1.6796e-76
LEAP2	14.6937	14.1364	13.3346	10.9446	9.37825	5.06246	-0.769839	4.05537e-09		DYSF	2.80055	2.43282	2.37109	2.15615	0.616527	1.91418	-0.736781	7.54951e-14		CTH	6.69855	6.68322	6.86795	16.7996	18.0004	19.9724	-1.4231	1.89089e-76
SYBU	5.88423	5.4662	7.00073	3.87898	3.89798	4.46184	-0.596237	4.57885e-09		AQP11	8.09823	7.23961	7.59083	4.80983	4.94527	4.17288	-0.736574	7.66758e-14		SCARB1	133.123	131.679	136.867	98.0415	63.2765	56.9798	0.880217	2.2998e-76
ZNF165	1.75272	1.8638	2.97644	0.989562	1.06947	1.13989	-1.04774	4.65735e-09		NUPR1	14.8764	15.9879	16.0302	9.10246	7.25991	10.9667	-0.798961	8.44914e-14		DEPDC1B	14.2439	10.8188	13.8254	5.60316	3.7085	4.17506	1.52189	2.45883e-76
DEPTOR	1.20234	1.11688	1.70816	0.415855	0.558964	0.630406	-1.34337	5.03044e-09		ACSM2A	2.70957	2.39659	2.74158	1.39516	0.682598	1.75574	-1.07184	9.55577e-14		PLEKHM1	7.25132	6.98982	7.51808	11.1637	15.6657	20.525	-1.09969	4.36474e-76
UPP1	3.59208	2.77441	4.03103	5.91967	6.23566	5.99232	0.769938	6.3798e-09		UBE2E2	2.04366	2.06358	1.93519	0.461477	0.556278	0.856987	-1.69256	1.04318e-13		MT1X	176.946	200.973	275.954	137.672	83.4813	96.3495	1.03653	4.95281e-76
EFNB1	3.0715	2.80342	3.52552	5.26423	4.13603	4.93093	0.604916	6.63492e-09		SMIM14	9.42305	11.4189	9.69988	7.06955	5.47843	6.15647	-0.717917	1.04498e-13		ST6GALNAC4	38.9059	43.6071	42.5106	82.8215	77.4225	88.5185	-0.986135	9.36009e-76
DOPEY1	2.08849	2.32222	1.59323	1.3182	1.57811	1.14493	-0.611026	6.75264e-09		MGST3	18.6724	14.9051	17.3434	11.1624	10.7724	11.9942	-0.61069	1.17364e-13		C6	3.89824	3.45511	3.84207	1.19028	0.425451	0.417486	2.39136	1.67878e-75
ICAM4	4.345	4.59985	3.86763	1.65423	2.29498	2.62344	-0.983876	8.05196e-09		OVOL2	0.855898	1.25544	1.19505	0.043193	0.156198	0.209247	-2.95996	1.20297e-13		FEZ2	22.5821	24.5913	24.0666	47.8368	47.6396	52.2888	-1.04575	2.28216e-75
PPP1R3C	6.06058	5.50394	2.94966	3.50446	3.07441	2.75404	-0.667449	8.18333e-09		LOC100132287	0.440414	1.53199	0	1.62641	2.09014	0.65383	1.30851	1.34578e-13		PBK	11.6473	10.2965	11.9099	4.1158	2.70972	3.22402	1.74163	2.49432e-75
ACSM3	4.56715	4.76455	3.58837	2.37591	3.26467	2.09112	-0.799228	8.30532e-09		PRF1	2.16848	1.88399	2.15307	3.45078	4.74009	3.73221	0.923929	1.41941e-13		JUN	26.2611	25.8859	85.422	47.1688	66.308	144.731	-0.881612	3.28129e-75
ADORA2A	2.08813	2.19142	2.53348	3.52562	4.29248	4.0167	0.771055	8.30532e-09		MSRA	7.0411	6.52974	7.6219	3.73296	4.12924	3.87215	-0.873192	2.1478e-13		ALDH7A1	22.8443	20.1051	23.5886	14.724	8.83565	9.22638	1.01358	3.32261e-75
ADAP2	2.55226	2.92257	2.88437	1.07587	1.7035	1.92413	-0.849869	9.03556e-09		ICAM4	5.27279	4.49228	5.53201	2.33169	2.01831	2.88403	-1.1111	2.39004e-13		DCAF10	3.80958	3.65836	3.64828	6.56661	8.84115	9.65515	-1.15574	3.4888e-75
GREM1	1.21627	1.04546	1.03413	0.466135	0.621325	0.477426	-1.13034	1.17427e-08		CLDN3	2.03519	2.58338	1.93748	0.821649	0.371415	0.547314	-1.91456	2.46732e-13		C4orf3	30.0331	33.2194	33.3772	19.9433	13.1289	13.2402	1.05128	3.92379e-75
KDF1	4.26436	4.03925	3.98014	2.18159	2.19625	2.51684	-0.846666	1.21551e-08		ABHD15	5.79849	5.83235	5.97923	3.90854	3.27211	4.05493	-0.668687	2.48992e-13		ABCC3	40.5504	42.7073	45.4608	66.8199	82.0626	90.193	-0.882836	4.21574e-75
ADAMTSL2	2.28337	2.52724	3.30915	4.04624	4.16824	4.11148	0.591826	1.2801e-08		GDPD3	7.08432	5.95476	7.72519	12.0391	10.859	13.6308	0.781167	2.65445e-13		PAQR9	13.1766	12.5691	12.2384	5.09249	3.46475	3.43322	1.64326	4.50268e-75
MPPE1	4.10188	4.14029	4.19726	2.76627	2.0832	3.06543	-0.639205	1.30626e-08		TEX19	1.43737	1.27982	1.2507	3.53855	2.47773	3.26042	1.19876	2.76534e-13		THEM6	30.2931	30.0081	31.8784	20.9752	9.88751	11.0127	1.11406	5.34602e-75
POLR3G	2.00106	1.62735	1.94895	3.04253	3.42006	2.93788	0.710949	1.4828e-08		GSTA4	12.1751	10.4654	11.8362	6.95857	6.87942	7.13017	-0.740241	2.92982e-13		NFKBIL1	8.55642	8.44526	8.57144	24.0675	21.4898	25.397	-1.46597	5.52155e-75
PDZD7	1.6011	1.76469	2.04969	0.922562	0.952917	1.06813	-0.882875	1.54244e-08		ARHGAP42	2.50165	2.57947	2.32456	1.28188	1.54522	1.35241	-0.83071	3.44752e-13		PHLDA2	7.61228	8.55969	6.78296	20.2459	25.5635	32.1119	-1.75376	6.07126e-75
TRPV1	4.1086	3.99048	3.13392	2.81943	2.83729	1.97717	-0.59615	1.57827e-08		LPPR1	3.69166	3.82351	3.69701	6.55775	5.41759	7.08693	0.74767	3.5817e-13		PPM1H	16.6639	15.3134	16.398	8.17938	7.78868	7.67692	1.03944	1.09614e-74
C19orf60	16.0027	13.1488	18.3867	10.578	10.0018	10.7096	-0.62114	1.59809e-08		MYEOV	0.345488	0.197909	0.173165	1.00319	1.17371	1.05775	2.14101	3.95855e-13		AKR1D1	8.08241	8.34268	7.56046	2.98654	1.97684	1.44402	1.86642	1.38479e-74
FMNL1	2.14248	1.94987	2.51829	1.22602	1.34437	1.3513	-0.776171	1.76588e-08		MMP14	1.38476	1.1947	1.21039	2.56859	2.22049	2.68852	0.957105	4.38118e-13		RNF19B	10.2157	8.29346	11.5965	18.5385	22.8928	27.1927	-1.15942	1.60039e-74
MMP14	1.47949	1.116	1.2278	2.10772	2.37238	2.337	0.791062	1.87297e-08		ADAMTS4	0.778975	1.1281	0.595519	1.6419	1.94325	1.58711	1.07709	4.49428e-13		ITGA2	16.0602	14.6137	12.7823	11.8008	32.7115	38.6145	-0.916298	1.62212e-74
ZNF438	1.25984	1.29349	1.36636	0.483347	0.596157	0.631522	-1.21344	1.93231e-08		PLEKHG5	1.81898	1.91338	2.20032	3.06654	3.22369	3.67594	0.726669	4.58253e-13		PNMA1	19.1819	18.9587	21.1363	34.8754	39.1265	47.4759	-1.02024	1.97201e-74
RAB40B	6.5764	4.88589	6.9721	3.99382	3.57779	3.99459	-0.691403	1.94093e-08		PGAP3	6.99182	7.13328	8.44596	4.49675	4.43945	5.67125	-0.651052	5.73224e-13		NPIPA1	29.9965	37.3997	51.8821	68.3804	84.7322	97.3285	-1.04982	2.20604e-74
TLDC2	4.36718	4.17186	4.06708	2.65844	2.36402	2.4066	-0.776615	2.2559e-08		SLC25A20	11.1692	10.226	11.5336	7.72916	6.44281	7.31699	-0.640529	8.03734e-13		ADRBK1	27.7967	29.0866	30.4292	54.936	51.8159	60.5991	-0.929724	2.55421e-74
AQP11	7.50155	7.26902	6.63355	5.45087	4.8333	4.15601	-0.589505	2.26789e-08		GBP2	1.70486	1.91532	2.40777	4.01401	2.50781	3.82813	0.7454	8.31465e-13		ZNF598	15.3669	18.0217	21.2297	30.5979	37.1385	42.0167	-0.992673	2.69285e-74
EMP3	8.28661	9.11485	8.61226	14.7952	13.5263	13.3842	0.671352	2.31916e-08		SIAE	8.57177	8.22496	8.21822	5.42491	5.28319	6.00061	-0.599753	8.47779e-13		PKM	399.099	387.692	415.068	257.436	193.305	229.588	0.829247	2.78728e-74
TMEM169	2.16352	2.28476	2.19924	1.42617	1.05939	1.28166	-0.809882	2.41211e-08		RELL2	3.45373	3.43616	4.55242	5.59529	6.87776	6.77926	0.724518	8.52798e-13		MSANTD3	8.25828	8.94643	8.94723	21.8022	20.4831	25.8153	-1.37296	2.95963e-74
NUPR1	13.33	11.7309	13.594	6.63035	8.01229	9.96617	-0.670272	2.82853e-08		IRF1	5.52481	6.78265	5.81435	3.79554	4.64153	3.36826	-0.619709	8.87055e-13		AHNAK	30.4074	31.7527	18.4267	9.74194	21.1591	13.6169	0.868887	2.96849e-74
UROC1	1.6371	1.47136	1.92067	0.401816	1.53027	0.777583	-1.02109	2.86926e-08		ZDHHC14	2.86495	2.99012	2.7274	5.10849	3.7832	5.88254	0.766063	9.14191e-13		PFAS	17.6883	18.9219	18.0441	8.18381	9.25058	9.29099	1.0429	2.96849e-74
OIT3	1.91307	2.52534	1.64641	1.02395	0.731173	1.20188	-1.0023	3.26004e-08		HGFAC	6.11404	6.62401	7.59752	11.2242	6.07892	14.4684	0.61206	1.13121e-12		ATP11A	24.7947	27.7248	22.5001	9.89838	15.7507	14.4529	0.918362	4.8017e-74
LOC283922	1.2731	1.63579	1.38158	2.46016	3.38645	2.31879	0.887742	3.43453e-08		PPP1R18	2.72857	3.15078	3.13462	4.42897	4.87115	5.40582	0.693721	1.14372e-12		UBE2C	47.9212	36.0227	50.5144	19.8817	16.4183	14.8716	1.39792	6.3923e-74
NUDT8	16.6507	13.0474	19.7772	10.8591	10.9751	10.5977	-0.636268	3.46417e-08		INHBB	0.738834	0.705386	0.63483	1.38816	2.03462	1.52839	1.24775	1.39059e-12		RAP1GAP2	5.70689	5.74317	6.32016	8.79316	13.8352	15.2659	-1.07106	6.79567e-74
TEX19	1.5944	1.11191	0.613035	2.51186	2.50166	2.12936	1.03867	3.51197e-08		SLC17A2	8.08322	7.15602	6.91905	5.52261	3.97158	4.28675	-0.707416	1.51677e-12		SLFN5	0.431714	0.487272	0.450564	1.21883	3.02742	4.09235	-2.55322	6.89035e-74
KRTAP5-1	2.243	2.96087	1.56842	0.684522	0.782074	0.54279	-1.77085	3.558e-08		PORCN	2.13057	1.49978	1.62801	3.70701	3.83018	3.5876	1.05464	1.51869e-12		EXOC3L4	8.0704	8.23519	10.009	4.01157	1.77793	1.79917	1.74939	7.98382e-74
ACSM2A	1.7141	2.51609	2.76253	1.36674	1.70035	0.858279	-0.872121	3.67897e-08		WFIKKN1	0.844974	1.00989	1.31088	2.0847	2.88991	2.79414	1.27071	1.54379e-12		SMIM24	83.8581	95.1614	98.3093	70.3716	30.9159	29.9482	1.05056	8.59769e-74
VSIG2	4.89959	4.49335	4.26642	2.2665	1.4566	3.08897	-0.970987	4.11009e-08		FAM111A	4.68458	4.68534	4.70586	2.89631	3.40051	2.56311	-0.678795	2.01744e-12		HMGA1	260.178	268.622	276.198	354.966	477.949	607.385	-0.827774	1.05115e-73
CRYM	3.72707	2.83268	3.83589	1.40628	1.83115	2.17281	-0.972517	4.11415e-08		CTHRC1	4.24655	4.02697	4.61904	8.26389	7.37537	8.26348	0.864203	2.37182e-12		RECQL4	17.4212	18.1896	22.5558	11.0936	7.98512	8.08284	1.09452	2.39686e-73
RBM24	3.42512	3.29411	3.22594	2.36532	1.91933	1.54522	-0.789244	4.21335e-08		LDHD	11.2483	9.6307	10.8062	7.51295	5.94699	7.60279	-0.615988	3.46476e-12		TUBB6	14.1857	11.4713	13.0966	27.486	26.8271	34.3313	-1.17577	3.92203e-73
GOLGA6L4	1.7659	1.93139	1.85069	0.965181	1.29708	1.05514	-0.779649	4.34434e-08		MB21D2	1.67343	1.80898	1.79218	0.659253	0.794684	0.9678	-1.13198	3.89936e-12		HPR	22.2768	18.2616	23.3655	15.5279	2.94852	1.66337	1.56386	4.24358e-73
C8B	3.68289	4.05104	3.5254	2.02296	2.20693	2.50641	-0.750899	4.35443e-08		DEPTOR	1.71141	1.49262	2.04986	0.564884	0.533909	1.06975	-1.3121	4.32664e-12		PIGZ	12.3738	12.9993	11.7033	5.55831	3.86112	4.01923	1.44546	5.19723e-73
CDC42BPG	2.76546	2.38147	2.88818	1.66023	1.75053	1.91288	-0.615105	4.94754e-08		TBX2-AS1	6.80038	6.94453	6.00952	2.10253	3.71528	2.22233	-1.28509	4.32664e-12		DFNA5	11.9919	10.6414	12.0575	23.9176	24.0603	30.6341	-1.16306	6.24941e-73
AUNIP	2.88582	2.60958	2.84811	4.48739	4.20321	4.99922	0.701415	5.19768e-08		RMRP	3.52134	4.91682	22.1251	4.3982	6.84805	57.0553	1.04703	5.27115e-12		MAML2	2.96462	3.46685	2.52692	0.718373	0.839666	0.94307	1.84522	7.32715e-73
CYP2J2	3.34757	3.42779	4.12528	1.99358	2.4544	1.70345	-0.868165	5.22089e-08		ZNF853	2.19795	1.73406	2.26797	3.93464	2.685	4.12383	0.752891	5.44982e-12		C2orf72	47.9416	44.1533	47.5937	38.5181	17.8681	16.5821	0.923492	8.214e-73
FAM35DP	1.85163	1.68853	1.34345	0.690627	0.802356	1.05242	-0.956581	5.23885e-08		ZNF117	1.21908	1.22748	0.669548	2.14327	1.89028	1.41192	0.815218	5.51141e-12		SPTBN1	159.934	169.96	159.963	141.358	357.783	362.348	-0.805205	1.02232e-72
RNF24	1.43168	1.53554	1.54456	2.43803	2.75178	2.53347	0.75171	6.35806e-08		C19orf33	10.2566	5.75279	7.89038	2.17585	3.47101	3.0698	-1.47924	6.83368e-12		PHF1	8.48986	8.92869	12.0386	19.9345	21.6434	27.2049	-1.19941	1.18701e-72
SOWAHB	1.62754	2.17496	1.51741	1.03754	0.567479	1.09403	-0.923068	7.53714e-08		ICOSLG	6.21292	5.67821	5.45023	3.80402	4.1196	3.34162	-0.635237	7.68249e-12		RPL12	849.013	869.801	979.067	1909.55	1350.1	1525.95	-0.819156	1.23813e-72
PVRL3	2.24745	2.15329	2.0133	1.38167	1.25127	1.44739	-0.661842	9.99983e-08		LCN2	2.54014	1.62138	3.17511	0.644603	0.582768	0.390346	-2.21735	8.54825e-12		BRI3	52.5987	51.6538	58.0353	126.654	99.9159	109.657	-1.04548	1.52534e-72
KLK6	1.11465	1.36991	0.921478	3.37823	1.6283	2.46948	1.17334	1.01421e-07		LHPP	6.47936	8.48615	9.66327	4.68975	4.30957	6.16119	-0.720431	1.01473e-11		RRAGC	7.19939	5.7088	7.46673	15.381	16.0035	19.0764	-1.28375	1.63594e-72
SCNN1D	1.51017	1.47571	2.44503	0.689518	0.923182	1.23873	-0.932854	1.05415e-07		HAGHL	3.7606	2.82219	3.62261	7.08803	4.63357	7.62017	0.8797	1.02277e-11		ESCO2	3.97273	3.58599	4.23567	0.773902	0.831506	0.564881	2.44671	1.99648e-72
CERS1	3.90741	3.96556	4.07792	5.52222	6.49637	6.50971	0.608865	1.12941e-07		SFRP4	1.76289	2.08853	2.11799	1.04688	0.843583	0.90407	-1.1103	1.03782e-11		ARSB	24.2091	24.3984	25.0126	12.3315	12.3473	13.3513	0.962195	2.09403e-72
KIF5A	1.49102	1.55072	1.96784	2.23379	3.26105	2.64051	0.65917	1.20296e-07		FBXL16	1.97877	1.77255	2.24232	1.08889	0.742647	1.22161	-1.00947	1.10803e-11		ZNRF3	22.4074	24.3854	24.6784	12.8225	12.6181	11.875	0.943353	2.37336e-72
HAGHL	4.08357	2.72305	4.18854	5.45725	6.20908	6.87478	0.715693	1.3618e-07		HAL	0.642692	0.544754	0.729561	2.17542	0.330411	1.87169	1.12503	1.14183e-11		PAK1	6.82582	6.18335	7.12936	12.1903	16.0346	18.6116	-1.19326	2.45101e-72
PRR36	1.2956	0.810123	1.32419	1.64817	2.28962	1.93066	0.709799	1.46633e-07		CNKSR1	6.4579	6.27927	7.22144	4.11207	4.07531	4.69085	-0.654354	1.35888e-11		LIF	2.90198	2.87377	2.98864	5.83882	8.16488	10.8913	-1.47802	2.84386e-72
MX1	1.70688	1.91648	1.78736	3.03922	3.23224	2.71332	0.70833	1.80086e-07		GREM1	1.42492	1.09394	1.28535	0.603442	0.545555	0.56887	-1.17407	1.66167e-11		EMP3	4.44673	5.43004	5.00706	19.67	18.8838	23.1005	-2.04787	2.89298e-72
FOXC1	2.2103	2.53616	2.83294	1.15814	1.49392	1.9811	-0.711309	1.81871e-07		DMKN	19.2404	18.874	18.7926	12.0662	12.3362	12.953	-0.622889	1.6667e-11		GPX3	203.656	212.333	225.663	166.559	95.2488	93.8146	0.851496	3.39051e-72
SRCIN1	1.60042	1.28578	2.01584	0.823174	1.20173	1.21481	-0.635936	2.16963e-07		ARL8A	9.89139	9.64471	11.5874	6.68616	6.17985	7.6363	-0.627537	1.72125e-11		TNXB	0.30004	0.239792	0.297219	1.35659	1.84884	2.20713	-2.64497	3.39051e-72
BATF	4.86533	5.20302	4.72477	3.11246	2.22251	2.21316	-0.965674	2.23815e-07		SCGN	8.4989	7.86058	8.93799	5.46911	5.33162	4.52718	-0.743982	1.83801e-11		ADH4	19.1843	16.6324	18.543	9.78182	5.05304	5.45785	1.39441	3.81202e-72
DNAJB4	5.26923	4.54527	5.44077	4.01221	3.06964	2.92582	-0.620963	2.31238e-07		PDLIM4	0.581668	0.590675	0.369161	1.61446	1.43305	1.42204	1.5367	2.08964e-11		CDK18	9.7588	11.0547	12.2379	20.926	22.9569	27.1669	-1.09052	4.51347e-72
TESK2	2.88431	2.00391	2.27465	1.43849	1.42645	1.42581	-0.777958	2.31411e-07		ADGRD1	0.870581	1.09455	0.915609	2.42264	0.295059	2.60269	0.853984	2.24791e-11		VAV3	4.7629	4.28071	4.26361	1.34314	0.711016	0.718848	2.2205	4.60797e-72
CALML4	2.02188	2.26612	2.36268	1.4809	1.59617	1.21858	-0.6576	2.88066e-07		SEC14L2	4.33251	4.5436	4.715	2.88978	2.61257	3.25149	-0.653643	2.71698e-11		HSDL1	10.0939	9.00772	9.74234	18.5083	21.368	21.9436	-1.08524	4.68572e-72
KCTD14	1.25381	0.956978	1.2162	2.47767	2.31642	2.42515	1.04415	2.99553e-07		FMNL1	2.45725	2.03778	1.98535	1.03919	1.12432	1.38931	-0.883718	3.05805e-11		PLXNB1	31.4787	33.7283	38.6643	18.2181	18.4223	19.7976	0.888885	4.97833e-72
ETNPPL	4.40765	5.00301	4.27392	3.14606	2.02626	3.39347	-0.64512	3.16522e-07		C8A	8.43597	6.73768	8.58793	5.23471	5.16744	5.40087	-0.616465	3.44304e-11		POLA1	5.24139	4.39894	4.65001	1.34607	1.88688	1.38543	1.65224	5.34702e-72
SLC25A47	2.94645	2.0565	3.41016	1.37671	1.96613	1.18017	-0.973484	3.62259e-07		GRASP	4.03246	4.19639	3.34932	1.68747	2.30396	2.06875	-0.92998	3.70004e-11		SPIRE1	7.32247	7.90988	7.50092	9.39463	17.6642	21.1359	-1.06233	7.91826e-72
NRARP	1.69026	2.02571	1.7862	0.952936	1.18645	0.750784	-0.970645	3.78138e-07		SGMS2	2.62811	2.19958	1.71937	1.34152	1.39425	1.2998	-0.706099	3.85257e-11		SH3RF1	4.55054	4.85661	4.03101	6.0951	12.0306	12.986	-1.19063	9.14193e-72
TMEM117	2.90023	3.62151	3.2891	2.28211	1.59884	2.32601	-0.632482	4.18326e-07		AMDHD1	3.35682	3.70731	3.01873	6.22194	5.48232	5.38579	0.755161	4.05403e-11		DNAJB9	14.5082	12.4617	16.3188	25.2242	28.6156	38.5139	-1.06878	9.38786e-72
SLC27A5	4.73879	4.56126	4.85206	3.11835	2.98186	3.27899	-0.605621	4.95305e-07		PMVK	13.8998	12.1573	14.9356	8.54457	9.75586	8.68019	-0.625711	4.23088e-11		AGMAT	78.8593	78.43	80.4377	53.2135	40.4068	35.5139	0.881284	1.06587e-71
SCARNA2	0.279485	1.29127	0.837557	0.460586	2.41186	7.00005	2.12162	5.66513e-07		BCYRN1	9.14449	12.1063	9.07948	25.7163	26.312	19.0177	1.23438	4.42998e-11		NDRG2	23.86	23.3774	26.039	14.2358	8.49994	8.84807	1.19711	1.11634e-71
ZNF853	1.78799	1.88385	1.88766	3.11777	3.11425	2.50081	0.626422	5.68723e-07		TIAM2	0.983801	1.09583	1.2181	0.497214	0.71296	0.434416	-1.0098	5.18143e-11		TSPYL1	39.4861	42.4243	46.2571	22.8777	22.0701	24.3597	0.895399	1.19935e-71
LOC115110	1.56342	1.55858	1.81728	0.951524	1.16093	0.900379	-0.751664	5.72244e-07		KIF5A	1.65823	1.98044	1.7474	2.98731	2.49662	3.6853	0.756293	5.29888e-11		MCCC2	48.0812	50.5809	51.3127	28.336	26.4689	25.0117	0.914999	1.42887e-71
ZNF670	1.34043	1.03191	1.1541	1.84778	1.75612	2.21366	0.700755	6.90081e-07		VPS37D	4.62245	4.23232	6.13669	2.4398	2.47196	3.26057	-0.910117	5.7821e-11		OBSL1	51.0012	52.3578	55.6989	33.4216	26.0274	26.998	0.883197	2.50678e-71
ARHGAP40	1.6131	1.58338	1.33867	2.22688	2.53099	2.94817	0.744549	7.08928e-07		GCKR	6.68737	6.37138	6.68976	4.40543	3.73216	4.41764	-0.675182	8.33977e-11		APOC3	251.727	255.824	255.411	236.145	88.454	66.8013	0.935342	2.63056e-71
SLC7A9	4.06152	4.41019	3.29808	2.26708	2.6724	2.17576	-0.760609	7.63592e-07		PIAS3	4.09643	5.03213	4.34107	6.78629	6.78959	6.91485	0.599401	8.34955e-11		KIF15	4.69431	4.78258	4.72551	1.29815	1.52641	1.46875	1.73973	2.77292e-71
TRIM36	2.32052	2.19751	1.93505	1.45946	1.2928	1.20855	-0.723893	1.00732e-06		ATAD3C	2.13095	2.35385	2.34957	1.03358	1.46103	1.32159	-0.846092	8.84574e-11		GYS1	19.7438	20.5456	19.0807	10.9178	8.68217	8.24731	1.08649	3.14516e-71
GRASP	3.43427	3.86128	3.79453	2.39507	1.63997	2.6016	-0.711695	1.03924e-06		NRARP	2.4487	2.43709	2.19332	1.20543	1.13617	1.17588	-1.01869	9.30054e-11		HSD17B2	35.3327	31.0756	30.0773	18.8673	11.1118	9.83285	1.252	3.2552e-71
TBX10	2.18634	1.4928	1.40077	0.414142	0.946325	0.779934	-1.33933	1.06514e-06		SHBG	6.39393	5.61314	7.01622	3.57823	2.81756	3.80244	-0.932187	9.32991e-11		NET1	28.0132	26.3655	28.4172	15.5379	13.5306	12.5746	0.993851	3.34297e-71
HRC	0.917816	1.27533	1.1002	1.93711	2.12222	2.10415	0.900316	1.09864e-06		B3GNT9	1.76798	2.01475	1.91817	2.9443	3.92074	3.33817	0.83467	1.18356e-10		HMGB1	91.632	93.7246	104.925	56.5165	50.3352	53.9888	0.858737	3.45401e-71
SDC3	0.950807	1.0893	1.04413	1.46063	1.65441	1.8721	0.684161	1.16688e-06		PYCARD	8.1946	7.79349	8.78579	5.15413	3.07454	4.37521	-1.00679	1.26316e-10		ST3GAL1	19.8686	21.2404	19.3098	10.9398	10.181	10.2078	0.952163	3.95809e-71
SAP30	5.62942	5.09169	5.43594	8.24636	8.9145	8.40071	0.631063	1.18276e-06		FOXC1	2.04859	2.25766	2.61377	1.03917	1.31173	1.44378	-0.883003	1.28408e-10		GPI	115.785	120.909	126.104	88.5688	56.1759	60.0538	0.829069	9.6076e-71
TXNDC16	2.13497	2.20125	2.18064	1.30465	1.3875	1.5958	-0.614849	1.20009e-06		PDZD7	1.87361	2.24627	1.92497	0.914228	0.95618	1.37263	-0.902954	1.51561e-10		TMCO3	28.9316	28.0749	32.4527	48.3084	52.2708	69.723	-0.91417	1.17771e-70
NPHP3-ACAD11	1.21521	1.63657	0.56217	0.730928	0.939457	0.54878	-0.669702	1.30563e-06		SLC25A29	6.76696	7.24785	7.83306	4.34078	5.15704	5.04153	-0.602074	1.76309e-10		ABCD3	43.8875	38.0002	41.3531	24.9716	18.8836	20.3055	0.943935	1.3219e-70
NMNAT3	3.45397	3.73789	3.24511	2.18794	2.00175	2.03311	-0.754298	1.30906e-06		SCARNA17	12.4533	16.1753	11.0528	7.39533	5.81384	5.7634	-1.05751	1.84114e-10		GTF2I	57.3383	53.1259	56.7199	29.2015	29.811	32.522	0.87899	1.39547e-70
NPSR1-AS1	2.57781	2.59968	2.32234	1.24895	1.88416	1.76101	-0.65648	1.33424e-06		IFITM1	1.76236	2.71896	2.82263	6.16353	3.94943	7.49899	1.24554	1.94846e-10		PODXL2	23.2372	25.9636	26.4588	15.4786	8.83033	9.30449	1.14925	1.82978e-70
TRO	1.71725	2.22449	1.67373	2.80355	3.04696	2.81379	0.61318	1.33857e-06		IDNK	3.88332	3.57667	3.21309	1.31737	1.73236	1.33441	-1.28338	2.32159e-10		NAV2	8.53602	8.66218	7.58077	8.97259	19.8431	19.0255	-0.933315	1.84775e-70
CARD9	2.81568	2.52601	3.60458	3.87432	4.16053	5.82039	0.625803	1.36151e-06		LINC00941	4.84521	6.32147	5.81662	3.0045	3.45993	3.69556	-0.745328	2.53634e-10		MMAB	10.7286	10.8003	11.375	7.28079	2.86506	3.37927	1.24264	1.95534e-70
LOC148709	2.30115	2.20312	2.24311	1.44466	1.22997	1.10148	-0.853231	1.42469e-06		TUBA4A	2.78444	3.07523	3.27704	5.86243	4.10577	5.63999	0.747728	2.86693e-10		TIMP2	18.7209	18.6374	20.7223	30.0695	36.9307	46.1315	-0.946075	2.16199e-70
INHBC	1.84131	1.37891	1.4644	2.10077	2.77796	2.77672	0.658441	1.49079e-06		SLC41A2	4.91778	5.11588	4.66993	3.13236	3.12334	3.53028	-0.599455	3.08128e-10		CIDEB	36.108	36.921	42.5734	21.7972	17.0185	17.6985	1.03242	2.90621e-70
S100A3	6.91897	7.34869	6.0059	11.5316	10.1074	11.1719	0.687747	1.50039e-06		CCNJL	1.65722	1.5022	1.99324	3.24566	2.953	2.8046	0.771997	3.29039e-10		TRA2B	31.6444	27.8151	36.7016	18.8317	14.6671	16.6339	0.944686	4.33222e-70
ZSCAN12P1	1.08261	1.02895	0.899766	0.475765	0.498269	0.565884	-0.983288	1.51291e-06		EPO	1.95628	1.75045	2.03272	3.0306	3.51618	5.62797	1.05672	3.66622e-10		PRDX1	541.985	451.465	566.001	464.717	184.709	235.918	0.81773	1.05141e-69
WFIKKN1	1.26543	0.994305	1.26408	2.15161	2.17459	2.49355	0.926012	1.80173e-06		LPPR2	2.88507	2.97012	3.72642	4.99087	4.84883	5.53331	0.654593	4.01105e-10		ZNF579	7.57482	8.49301	8.80058	17.8261	21.365	21.8101	-1.28156	1.39342e-69
BCAS4	4.90634	4.12148	4.38424	7.88953	6.85839	6.36284	0.628125	1.85103e-06		ST3GAL5	1.57047	1.71793	0.966307	3.1621	2.458	2.77741	0.989129	4.89254e-10		ARL8B	18.3812	15.5942	18.4691	31.9311	32.6852	40.4508	-0.986252	1.52831e-69
COMP	1.94769	1.16011	2.10723	0.939438	1.11804	0.750098	-0.962542	2.08888e-06		CLDN2	3.3455	3.00155	3.04133	1.59282	2.46724	1.38671	-0.789804	5.09402e-10		RNF185	13.2957	11.5561	11.8449	21.7758	22.9823	31.9202	-1.04655	1.71327e-69
PALM2-AKAP2	1.17558	1.41882	0.577259	1.0268	0.0863391	0.832193	-0.596397	2.1374e-06		TBC1D2	3.16292	2.99097	3.34472	1.71996	1.77093	2.01364	-0.807888	5.5825e-10		GAMT	113.862	110.36	124.729	102.513	42.3309	35.9965	0.926577	1.78493e-69
UGT1A3	2.21277	2.76503	2.60448	1.77415	0.844708	1.74433	-0.737391	2.24853e-06		SLC44A2	1.17472	1.50218	1.35855	2.56889	2.23314	2.48899	0.844242	5.96132e-10		AOC3	11.6729	12.9933	12.7186	5.51827	4.72773	4.35988	1.34906	2.23031e-69
HNF4A-AS1	4.19228	4.3811	3.55962	1.63124	2.1926	1.52175	-1.23137	2.44759e-06		LBX2	9.04294	10.1976	9.92534	5.8023	6.69933	5.29763	-0.719725	6.37682e-10		PLEKHA2	2.57057	2.87059	2.39759	3.76455	7.99273	8.60734	-1.35276	3.12898e-69
MINOS1-NBL1	2.52959	3.97968	5.05472	4.33517	1.16174	1.69183	-0.602235	2.50347e-06		NFE2	5.17003	6.81782	5.64794	3.22672	4.25235	2.9738	-0.747493	6.86572e-10		NR2F2	10.2749	13.2341	14.705	6.20308	5.79206	5.51939	1.12766	3.14961e-69
CCDC68	2.5989	2.28083	2.39641	1.49039	1.7252	1.66525	-0.609487	2.71618e-06		GPT	5.14458	4.78849	6.13409	3.14142	3.06599	3.49335	-0.756194	7.00475e-10		PALLD	1.93314	1.78283	1.54951	2.96423	5.928	7.77551	-1.62618	4.08464e-69
CLDN3	1.60312	1.11688	1.65585	0.733862	0.279482	0.533421	-1.45462	2.93281e-06		NPDC1	5.31657	5.32779	5.49871	8.26367	8.73587	8.85389	0.662976	7.62179e-10		CDC45	8.92352	6.84506	8.45104	2.14273	1.66547	1.97678	2.06964	4.27059e-69
TBX2-AS1	5.88403	6.45444	6.55655	3.64197	3.51084	3.06838	-0.900561	3.35271e-06		PDLIM3	2.79049	1.87136	2.15759	4.42228	3.45595	3.72796	0.733005	8.50262e-10		ZNF207	59.9957	56.5771	60.2079	32.9263	29.9365	29.516	0.941642	4.664e-69
LOC100133091	1.71574	2.62739	1.46106	2.92808	3.96337	2.43211	0.648199	3.5197e-06		FZD7	1.26644	1.00205	0.943077	0.544841	0.34957	0.510866	-1.21631	9.0181e-10		STK24	23.0173	21.6062	25.5658	39.1644	43.6996	47.9675	-0.886339	5.24423e-69
LOC100129046	3.43134	3.65606	3.10786	5.26383	6.93028	4.23048	0.632731	3.60128e-06		ENPP7	2.76813	3.79521	2.96617	1.53663	1.32461	2.0082	-0.968142	1.04373e-09		LEAP2	17.763	14.662	13.3238	4.09714	2.03617	0.599415	2.67921	5.31776e-69
CRYAB	5.10877	3.96696	5.97986	2.57526	3.77214	2.22531	-0.88843	3.87158e-06		AQP7P3	1.83755	1.60988	2.31414	0.480024	0	0.129063	-3.24284	1.21411e-09		SLC39A14	182.508	180.027	193.548	92.1932	105.952	122.923	0.802678	7.05476e-69
CXCL8	5.39774	5.41161	4.05421	3.90345	2.78733	2.97618	-0.6224	3.93288e-06		IER5L	2.59609	2.38882	2.3332	3.8016	4.47204	3.85187	0.71585	1.21702e-09		RBMX	83.4436	78.8589	90.7087	49.0994	41.4974	45.4345	0.901191	9.22987e-69
NEIL1	2.05654	3.28566	2.27845	1.26425	1.46672	1.45907	-0.858783	4.03007e-06		TMEFF1	2.77881	2.60182	3.0429	1.87056	1.37012	1.38288	-0.894289	1.31056e-09		SNHG17	11.4835	12.4799	13.2055	33.4716	33.7133	28.7564	-1.36388	9.68054e-69
HIST1H1E	0.299067	1.28305	0.806616	0.492856	1.0558	5.21078	1.63902	4.18385e-06		TFF3	6.53591	6.5327	6.40689	3.6603	2.43834	4.54194	-0.895374	1.50522e-09		ZIM2	5.82088	5.65377	4.27722	0.304106	1.41156	0.876175	2.66775	1.22687e-68
PDGFB	3.64786	2.93924	3.63562	2.42025	2.34147	1.92893	-0.646869	4.22865e-06		ARG1	1.65324	0.564277	0.846392	3.39564	0.871189	3.37894	1.2388	1.83977e-09		ETS2	25.7932	24.535	25.0899	41.5349	45.4998	54.8402	-0.899611	1.37314e-68
AOC4P	1.48896	0.819985	0.756832	0.267197	0.404251	0.56514	-1.36169	4.90599e-06		KIAA1467	1.84916	1.94614	1.62794	2.93911	2.45889	3.17662	0.650133	1.87308e-09		WIPI1	18.7071	19.238	21.4048	33.4107	39.723	50.5239	-1.04109	1.69264e-68
TIE1	1.65265	1.42193	1.39735	2.61006	1.57459	2.63525	0.621981	5.36385e-06		ACY3	4.81411	4.194	4.99819	2.10707	2.18372	3.0872	-0.950796	1.87695e-09		WNT11	1.92982	2.86637	2.32641	9.22557	8.92728	9.34661	-1.96146	1.74416e-68
TFF1	2.77285	1.67763	2.49289	1.01546	0.181278	0.377442	-2.05551	5.53475e-06		TLDC2	4.01261	4.16004	4.10596	2.16069	2.8287	2.06219	-0.8057	1.9967e-09		DMWD	6.04399	6.81849	6.26135	13.0451	15.1605	16.0282	-1.20209	1.76709e-68
CA9	1.80475	1.58824	2.79436	1.5284	8.55409	1.5006	0.693943	5.91554e-06		AOC4P	2.03064	1.86442	1.63698	1.00007	0.619286	0.763655	-1.23222	2.36726e-09		GCC1	6.12276	6.54228	6.86086	12.8725	15.4622	14.6469	-1.12659	1.93401e-68
UBE2E2	1.30056	1.98093	1.559	0.622837	0.889498	0.72629	-1.12937	7.16124e-06		RNF24	1.71015	1.75341	1.85142	3.73542	2.48151	2.79941	0.736491	2.52437e-09		SP5	136.004	152.254	165.759	104.542	81.4102	66.7091	0.84615	2.10979e-68
SLC30A3	3.06267	2.46248	3.03747	1.56005	1.87848	1.81917	-0.74193	7.46079e-06		LINC00574	2.69916	3.07464	2.59053	1.46129	1.98381	1.14621	-0.858409	2.54136e-09		AASS	5.91749	6.74913	5.15184	2.13934	2.71225	1.9632	1.389	2.62779e-68
SLC27A3	2.14962	2.39124	2.8307	1.53908	1.81905	1.13203	-0.756249	7.53899e-06		PNLIPRP2	2.78971	1.6803	2.1385	0.774305	0.823562	1.05914	-1.34519	2.6489e-09		LMNB2	59.0861	57.8724	60.2675	32.5443	33.5398	32.4258	0.855244	2.83648e-68
MT1B	1.91659	2.69148	2.79324	0	0.685528	0.634377	-2.5094	8.07019e-06		FRRS1	5.89691	6.32383	5.14662	4.43126	3.52155	3.64304	-0.59285	2.64928e-09		CDC42EP1	91.5801	99.4006	111.061	172.524	176.748	190.605	-0.829343	3.5281e-68
MAGEH1	1.06713	0.834761	1.18442	2.30138	1.79838	2.28109	1.03829	8.67212e-06		DPYSL4	0.914896	0.858564	0.91393	2.03149	1.52305	2.08832	1.04139	2.81561e-09		HOXA3	9.78931	13.4507	10.5758	5.32768	4.23717	3.5348	1.34472	4.25271e-68
ATAD3C	1.66844	1.61959	1.85668	1.24152	0.786541	1.13749	-0.679501	8.68941e-06		RGL3	2.76861	3.40663	3.64351	1.5369	1.9165	2.28499	-0.786497	3.10917e-09		IL6R	11.1819	12.0096	10.7461	16.2456	24.0455	25.5765	-0.944392	4.53443e-68
LCN2	1.74678	1.19904	1.00507	0.383821	0.21926	0.30435	-2.09343	8.76405e-06		UGT2B11	0.619192	0.931525	0.761237	1.85756	2.22411	1.77884	1.34723	3.23371e-09		RAD23A	65.828	65.2853	79.1832	124.95	122.692	138.291	-0.865677	4.62047e-68
RGL3	2.80493	2.6389	3.30612	1.66616	1.62239	2.30205	-0.643739	8.85843e-06		ADORA2B	3.46052	2.44856	3.19106	5.02688	4.73943	5.67068	0.726205	3.65679e-09		GPER1	22.157	20.7968	23.1796	14.6625	7.47444	8.33466	1.09733	4.82858e-68
FAAH	3.34586	3.27572	4.81287	2.11366	2.14365	3.15772	-0.616864	9.25412e-06		SLC38A4	3.66708	3.75639	3.41345	2.54235	1.94486	2.63553	-0.622392	3.79575e-09		TMPO	28.1967	27.2442	30.733	13.3191	15.7122	15.5766	0.963615	4.89094e-68
TFF3	3.78658	4.41041	4.27202	2.08006	2.53377	2.30428	-0.870805	9.39268e-06		PRR15L	2.1118	2.42324	1.85447	0.840512	0.71989	0.985815	-1.32485	4.20347e-09		ZNF628	2.80617	3.38504	4.18182	6.92088	9.02757	11.4721	-1.37357	5.18097e-68
ELF5	2.15288	2.63647	2.23867	1.48185	0.813959	1.75125	-0.74101	9.6015e-06		ONECUT1	6.29633	7.17111	5.60434	11.308	8.02988	9.60166	0.593169	4.47635e-09		HADH	23.5749	20.6877	23.8588	15.1575	6.88617	6.43717	1.22331	7.18515e-68
ZNF75D	2.44111	2.12298	2.04834	1.71959	1.28423	1.42297	-0.587318	9.64991e-06		B4GALNT3	3.74149	4.18157	3.87786	2.30336	3.2215	2.19357	-0.613912	5.07962e-09		LIPG	3.45797	3.06822	3.1914	0.5895	0.625795	0.767172	2.31035	8.16478e-68
SLC44A2	1.47366	1.22147	1.04757	2.03321	1.77449	2.25787	0.679307	9.76623e-06		RAB40B	6.52197	7.32786	8.69094	4.68753	4.99448	5.13252	-0.625456	5.5146e-09		ITPRIPL2	9.27515	10.5173	7.42613	10.4644	21.6809	20.5985	-0.943243	8.50812e-68
C11orf52	6.68374	8.68822	5.44406	5.36835	3.86806	4.31252	-0.604152	1.0554e-05		LOC100129046	4.52229	3.47223	4.42312	8.25546	5.97647	6.25553	0.684855	5.60274e-09		NCAPG2	11.6718	10.0871	11.2034	3.87529	5.03298	5.40016	1.22944	8.98938e-68
PDE9A	1.34887	1.22662	1.36288	2.2407	2.91596	2.05643	0.815529	1.05614e-05		HBA1	1.82501	1.93083	1.7196	3.99407	4.78204	5.64788	1.38609	9.30493e-09		EXO1	4.00372	3.43852	4.35903	0.832622	0.823029	0.766205	2.29648	9.4219e-68
EPO	1.6206	1.79236	1.83763	3.41658	3.77978	2.57562	0.858449	1.14906e-05		CCL15-CCL14	6.09209	5.65487	7.30181	3.5703	3.9196	4.17377	-0.73398	1.04389e-08		HNRNPA3	83.0102	87.9353	90.438	53.8011	51.271	44.2609	0.813209	9.86344e-68
PYCARD	8.97987	5.84874	7.87476	4.73679	4.95235	4.35926	-0.741621	1.33822e-05		PLA2G4B	1.12312	1.9565	0	0	0	1.12808	-1.3532	1.12883e-08		SKIL	3.3805	4.25944	2.99406	4.8074	10.0455	8.82642	-1.14498	1.02132e-67
STOX1	2.65464	2.64029	2.06168	1.76635	1.64262	1.40469	-0.636853	1.4654e-05		DUSP5	2.8745	2.64603	2.72028	4.33493	4.0393	4.87005	0.66361	1.18966e-08		FNDC4	6.5382	5.5248	8.05891	18.0735	16.1602	21.1019	-1.43258	1.28749e-67
SCN1B	2.49694	2.41713	3.94094	4.02347	5.48488	4.84904	0.663271	1.65379e-05		SGK1	3.33666	3.56273	3.08304	6.37386	3.84162	5.38387	0.626617	1.26993e-08		VAT1	145.464	141.755	158.37	279.79	228.055	272.096	-0.798862	1.83955e-67
RBPMS2	0.726745	0.383736	0.731774	1.50107	1.18589	1.32955	1.08702	1.71367e-05		ART4	5.93842	6.33267	5.69105	3.95552	3.22288	3.5486	-0.756281	1.52625e-08		SHPK	15.4846	14.3997	15.2962	7.50297	6.702	6.56401	1.12416	1.85791e-67
FAM160A1	1.64173	1.87934	1.49135	1.08503	1.24771	0.977698	-0.629582	1.94367e-05		EIF5A2	1.60859	1.48637	1.27401	2.42056	1.92844	2.48716	0.630482	1.5778e-08		FNTB	8.5024	7.95437	8.00517	3.44471	2.15783	2.11071	1.6392	1.96345e-67
HSPA6	2.32786	2.48447	2.07799	1.52172	1.515	1.15961	-0.743288	1.95935e-05		SMCO4	11.2088	13.2162	13.4529	8.6419	7.68789	8.50908	-0.624474	1.61127e-08		ITM2B	156.427	146.61	156.593	114.104	67.6879	75.2611	0.839362	2.00264e-67
GPSM1	1.12491	0.890963	1.25038	1.95495	1.63665	1.93771	0.746465	2.4541e-05		FAAH	4.25729	3.84613	4.66375	2.28291	2.7325	2.80382	-0.729328	1.6223e-08		NUDT4P2	6.72296	5.88144	7.47525	0.31699	3.10157	3.46051	1.6448	2.11321e-67
NMRK1	2.2413	2.65673	2.08355	1.25633	1.07653	1.09583	-1.02182	2.616e-05		NPHP3-ACAD11	1.37418	1.58023	0.825844	0.795375	1.03391	0.497393	-0.674571	1.82329e-08		ATP2B4	5.94338	5.75717	5.24342	1.97913	2.98506	2.56605	1.19132	3.11486e-67
LAIR2	1.21616	1.60539	0.416522	2.86315	3.13488	2.45952	1.34772	2.66092e-05		HHAT	2.55728	2.41726	2.49076	1.33498	1.86987	1.34811	-0.721587	1.95222e-08		SLC20A1	48.8057	44.0595	48.7952	67.0598	89.1109	99.9696	-0.841822	3.39808e-67
TNFSF14	1.62931	2.25567	1.2327	0.723797	1.06599	1.23127	-0.768476	3.10121e-05		NUAK1	1.1887	1.0871	1.18643	2.18301	1.71345	1.51904	0.62039	1.95825e-08		KAZALD1	5.81988	6.5612	6.0268	1.94296	1.11661	1.23618	2.06047	3.58558e-67
NOXA1	1.51157	1.1402	1.89823	0.593105	0.395284	1.09737	-1.07881	3.13287e-05		TIGD3	2.98658	2.82786	2.32146	1.50407	1.3907	1.35793	-0.942215	1.9596e-08		FAM177A1	19.8427	21.5252	21.2534	36.4039	41.5093	43.7445	-0.948819	3.82929e-67
LOC100129461	2.4753	2.03551	2.57804	1.29288	1.01871	1.41404	-0.924108	3.16907e-05		ATOH8	0.986125	1.17239	1.14981	0.679945	0.541787	0.636464	-0.847143	2.45952e-08		SLC9A3R1	279.942	283.269	315.15	224.303	149.28	131.815	0.799976	5.26149e-67
LOC101928303	4.04507	3.89437	3.42183	1.81765	2.41471	2.28463	-0.839151	3.54855e-05		RASSF5	1.63986	1.39258	2.04061	0.977388	0.727695	1.1141	-0.890362	2.61774e-08		ARHGAP26	7.5902	8.23415	6.99662	2.98393	4.0548	3.87162	1.07999	7.14942e-67
NCF2	1.64209	1.61764	1.49833	1.13092	0.538369	0.907434	-0.845794	3.60887e-05		CERS1	4.545	4.35553	4.20524	6.19755	6.50597	7.30599	0.595531	2.71078e-08		SLC1A2	11.5248	11.3159	7.43646	5.23675	6.41461	4.0892	0.94708	8.94843e-67
PRR15L	1.34263	1.4685	1.74737	0.547886	0.66208	0.877244	-1.1209	4.2902e-05		ARHGAP40	1.08308	1.06645	1.41967	2.09871	1.91895	2.61111	0.857453	2.79928e-08		HMMR	10.7288	9.48212	11.4286	3.48552	4.64888	3.92637	1.41647	1.10708e-66
ZNF329	1.75253	2.07576	1.75148	1.24277	1.21012	1.13779	-0.645666	4.87786e-05		STOX1	2.97098	2.36188	2.44014	1.68157	1.4423	1.5641	-0.752893	2.88933e-08		SLC22A7	6.9168	6.6387	6.72702	3.17409	1.37987	0.663202	1.88358	1.29476e-66
C9orf72	1.86692	1.66025	1.60187	1.25225	0.647519	1.19841	-0.696396	5.05311e-05		AMPD3	0.630191	0.504059	0.547106	1.25938	0.983953	1.15995	0.986033	2.93565e-08		HNRNPL	136.759	150.119	158.543	87.5349	82.7094	80.1564	0.837096	3.39888e-66
HSH2D	2.03979	1.47155	1.599	0.78123	0.96759	1.24933	-0.801033	5.13272e-05		HIST2H2BE	4.90586	5.07118	9.14406	3.02246	3.22551	6.88556	-0.58687	3.11045e-08		AIFM2	43.631	41.9526	44.146	87.0292	69.5923	77.72	-0.846002	6.91399e-66
FAM27E3	1.46633	1.4125	1.66104	2.74631	2.39456	2.86371	0.81353	5.88368e-05		OIT3	2.19091	2.05524	2.32394	1.0465	1.32968	1.06876	-0.945506	3.31727e-08		CALM3	213.802	228.492	249.521	165.728	118.945	114.244	0.798152	7.47843e-66
PNLIPRP2	1.89584	1.51199	1.6566	0.737681	0.867597	0.860209	-1.07445	6.16804e-05		MINOS1-NBL1	2.48101	3.75412	4.1176	2.81912	2.5401	0.751329	-0.770219	3.45036e-08		PARP1	62.0718	59.8167	64.9871	37.6077	32.1304	34.7592	0.84499	8.54554e-66
DLX2	0.686604	0.70494	1.58451	1.67631	1.1571	2.32614	0.838527	6.8086e-05		TMCO4	3.20195	3.13897	3.26545	1.85682	2.41569	1.75497	-0.68208	3.88091e-08		TMEM135	9.34724	7.9815	8.51391	4.69185	4.09324	3.97	1.02196	9.17405e-66
GLOD5	1.49283	1.55575	1.97785	0.69057	0.246558	0.598922	-1.61976	7.46721e-05		CYP2J2	3.73709	3.67029	4.02309	2.38118	1.89182	2.44694	-0.79094	4.05776e-08		MAD2L1	21.2302	19.8404	22.808	10.3197	6.68762	6.75686	1.4107	1.04575e-65
CCDC183	3.25337	3.18518	4.03267	1.26948	3.71716	1.96144	-0.700617	7.57643e-05		CAPG	8.01077	6.09382	6.01347	4.20783	4.06355	4.40125	-0.687096	4.15302e-08		HOMER2	5.22886	5.53541	5.35392	12.8953	14.2052	17.5684	-1.45741	1.43237e-65
GPR3	1.28363	1.18972	2.16073	2.40045	2.35687	2.73618	0.688206	7.93211e-05		MEF2BNB-MEF2B	0.610455	0.809942	0.956493	2.38786	1.61007	1.33787	1.13526	4.18401e-08		MAP3K10	2.96607	3.33073	3.94499	6.54662	9.56754	11.4934	-1.39892	3.39052e-65
NME3	3.38864	4.03056	3.45674	5.77729	5.14564	6.21894	0.661946	8.45176e-05		KCTD14	1.25033	1.05607	1.10401	2.09305	2.15363	3.04387	1.07065	4.60267e-08		SURF4	212.187	200.927	222.716	138.641	106.462	125.421	0.786665	3.92543e-65
SLMO1	2.6411	3.03941	3.65298	1.82283	1.96572	2.06487	-0.678839	9.27749e-05		ZNF792	1.23553	1.0482	1.36844	2.06627	1.83666	2.32165	0.733633	4.77302e-08		GDPD5	25.6166	24.9029	26.6674	21.2097	8.90433	8.11825	0.98371	4.18731e-65
CCDC24	1.74489	1.77986	2.42439	0.78424	0.684447	1.64102	-0.889429	0.000130171		GDF7	6.81786	5.88164	7.28544	4.9897	3.92798	4.63717	-0.591442	4.93174e-08		PRDM4	5.72795	5.46217	6.94379	9.06087	13.9891	16.8341	-1.10539	4.41296e-65
DNASE1	1.83856	2.50128	1.88292	1.27595	1.78075	1.12013	-0.618206	0.000130593		SLC44A4	3.64857	3.54761	4.00319	2.55215	2.15313	2.44423	-0.672009	5.11807e-08		COMT	82.8365	79.3173	81.6825	61.2505	34.8521	37.8247	0.860572	5.49443e-65
PTK2B	1.25148	1.0766	1.41589	0.617953	0.86046	0.903445	-0.68654	0.000130982		LOC101927151	4.34636	3.4879	4.44413	1.68649	2.8592	2.4919	-0.821347	5.23983e-08		SH3BP2	6.36282	7.51024	5.88	11.5653	13.554	12.9061	-0.941936	8.00659e-65
SLC25A45	1.51841	1.50682	2.42047	1.12099	1.01774	1.11436	-0.742439	0.00015368		GPR3	1.13473	1.12669	1.82202	2.23616	2.67656	2.86847	0.889222	5.32704e-08		ACSS1	32.9069	29.8855	34.3109	26.0528	12.0073	12.9133	0.91479	8.64648e-65
RENBP	0.856816	1.02822	1.21382	1.92547	2.07766	1.9085	0.916836	0.000165584		ZC3H12D	2.4891	3.14824	1.89854	2.00843	1.54816	1.42476	-0.590591	5.7747e-08		GRB7	38.1473	37.3102	37.2941	22.7192	16.9502	16.7606	0.994045	9.67753e-65
LOC100507002	2.10989	1.10522	1.70618	0.6439	0.394105	0.547049	-1.62903	0.000179959		ZNF165	1.9217	1.8516	2.42427	0.898327	0.837533	1.55037	-0.948012	6.07601e-08		MPPE1	3.28055	3.18116	3.31903	8.16099	8.81339	10.6161	-1.47935	1.00343e-64
LOC100288911	2.88255	2.32534	3.93526	0.70376	1.75887	2.00547	-1.07663	0.000204339		RELB	5.14884	5.69871	5.60797	3.65378	3.70287	3.68288	-0.588275	6.52786e-08		SYNE2	13.8111	15.5271	7.76648	4.04295	9.47917	4.70972	1.04145	1.17546e-64
AQP7P3	1.04064	2.47265	2.69569	0.571649	0.489836	0.906574	-1.55848	0.000263326		ETNPPL	5.24892	4.05358	4.58784	2.78426	3.2489	2.82313	-0.669997	6.59257e-08		F5	41.8373	49.4044	37.8015	17.6041	31.3604	25.2769	0.809706	1.22846e-64
CTXN1	0.818957	0.720709	1.36347	1.74951	2.85548	1.33772	0.943242	0.000265024		ZSCAN12P1	1.31942	1.07933	1.00486	0.615909	0.601974	0.516109	-0.985795	6.92784e-08		BCL2L2	16.7201	17.8135	17.2141	26.4808	34.3396	38.6847	-0.930688	1.33065e-64
VMAC	2.33668	2.58557	1.60605	1.02386	1.94099	1.04776	-0.788891	0.000397589		PTPDC1	1.21319	1.27152	1.11673	2.02038	1.96187	1.91404	0.702311	8.16413e-08		RCN2	34.1163	30.8607	33.5511	19.3432	13.297	15.664	1.02545	1.40244e-64
DPYSL4	0.794876	0.765687	1.05584	1.25093	1.24718	1.84816	0.736856	0.000407102		ITPRIP	1.14716	1.09081	1.10227	1.66392	1.91288	1.60221	0.618984	8.81633e-08		PTPDC1	1.21319	1.27152	1.11673	2.51176	4.2878	5.93467	-1.78986	1.44297e-64
HBA1	2.05469	2.9656	3.47847	4.73074	3.52495	6.52387	0.847651	0.000446324		MOGAT2	6.73326	7.00178	7.73562	4.64692	4.32292	3.84986	-0.763108	1.03808e-07		PEA15	16.52	17.1568	18.5872	29.379	33.0339	42.2828	-0.986827	1.86051e-64
GRB14	1.76211	2.07558	2.20976	1.16157	1.3186	1.35798	-0.664755	0.000521476		PNCK	0.548463	1.21558	0.474062	2.74015	0.19661	2.57063	1.31685	1.07885e-07		HNRNPR	26.4535	25.6895	28.3279	15.0886	14.7295	14.976	0.852997	2.4874e-64
SCYL3	2.06069	1.51704	1.82888	1.06668	1.52337	1.07885	-0.631831	0.00053598		FXYD3	1.40807	1.353	1.2684	0.403429	0.182365	0.635182	-1.73836	1.18822e-07		RNF14	3.1999	2.93699	3.34526	8.16379	7.66554	8.45838	-1.34427	2.87837e-64
PQLC3	1.63742	1.48337	1.15459	0.917115	0.755635	0.699253	-0.868953	0.000782315		LEAP2	17.763	14.662	13.3238	14.2642	7.78947	8.25524	-0.620459	1.65646e-07		FRAS1	16.6651	16.6478	10.4064	5.8357	10.8091	7.86632	0.848996	3.77163e-64
VWA7	2.01414	1.19644	1.7142	0.951519	1.10608	1.2502	-0.619738	0.000878993		LOC101928303	4.3405	4.36749	4.63942	2.66461	2.94141	1.49636	-0.91997	1.68364e-07		COL6A2	0.142146	0.132318	0.0661573	0.810988	1.90907	3.27318	-4.07727	4.5318e-64
C19orf26	1.41877	1.14764	1.09758	1.73528	1.58858	2.32073	0.611591	0.000998832		ZNF385A	2.09538	2.66569	2.68187	3.51862	4.36413	4.00085	0.667357	1.89357e-07		WAC	16.4907	18.3158	19.5676	23.5808	35.339	40.9273	-0.862209	5.1035e-64
CAPS	2.30328	1.44783	2.14742	1.16483	1.08991	1.31381	-0.751992	0.00103222		GPSM1	1.50836	1.37111	0.613027	1.91049	1.94045	2.39953	0.854465	1.95705e-07		ADGRG6	36.557	36.8577	34.0448	14.5316	23.7718	22.3917	0.839243	5.47945e-64
GTF2IRD2B	0.795565	1.16527	1.17989	0.339898	1.00158	0.646069	-0.731686	0.00109003		KLHDC7B	1.15522	1.03133	1.11305	0.697535	0.366167	0.457826	-1.14816	2.07552e-07		ZBED1	20.353	20.7814	20.477	10.9665	10.33	10.2905	0.968613	6.36933e-64
SLC35G2	1.70297	1.37633	1.20816	2.2528	2.99919	1.81701	0.64098	0.00117063		INHBC	1.50799	1.68904	1.79707	2.87884	2.76881	2.41343	0.673752	2.14337e-07		CYP27A1	107.428	97.5773	110.086	89.5486	43.3122	44.4757	0.824188	6.63138e-64
ATG16L2	1.44148	1.72169	2.76859	0.86573	1.02321	1.89373	-0.61671	0.00127012		CLIC3	7.19862	4.46727	6.14233	3.0803	3.38694	3.14581	-0.922868	2.34488e-07		MARCKSL1	158.415	156.367	172.631	121.763	72.1027	79.69	0.83245	7.52482e-64
TMEM191B	1.51041	2.2755	2.17762	0.827535	0.864286	1.64192	-0.790114	0.00144527		ISM1	1.21459	0.608794	1.00013	1.73747	2.2038	1.53267	0.910745	2.3459e-07		NUP210	29.8786	30.0057	29.806	15.4152	16.9923	17.7996	0.847586	7.52491e-64
GNMT	2.09806	2.69853	2.51497	1.6549	1.18171	1.3474	-0.779846	0.00155325		LY6D	0.983279	0.844888	0.774459	1.84744	2.58124	3.2545	1.5417	2.52329e-07		SAMHD1	21.9951	19.9632	19.8663	9.85668	10.1522	9.9302	1.05493	8.89977e-64
BIK	1.51894	1.36345	1.96644	0.667515	0.953305	0.66163	-1.13751	0.00157601		RCN3	4.30824	4.22145	5.18621	2.62534	2.71586	3.4148	-0.673034	2.77502e-07		MTHFD2	60.3279	53.6818	65.1934	102.953	103.702	114.699	-0.831706	2.00178e-63
LOC100507577	1.29415	1.66064	1.67442	0.929284	1.17355	0.898426	-0.651701	0.00170441		FAM35DP	2.64618	2.27361	2.27538	1.1749	1.87547	1.4117	-0.695747	2.83641e-07		AHSG	3311.73	3458.44	3644.92	2781.04	1715.01	1747.2	0.746221	2.09692e-63
LOC100506985	1.99058	1.8314	1.59076	1.12661	1.41967	0.262748	-1.05228	0.00208538		MAP2K6	4.86668	5.11409	4.62068	3.06178	3.51708	2.79204	-0.644786	2.90961e-07		TULP3	9.64287	11.1834	11.2935	12.4082	26.5033	28.0444	-1.03478	2.29981e-63
AMPD3	0.701089	0.658509	0.581819	0.992441	1.12097	0.895599	0.58819	0.0025037		PLCH2	1.67321	2.0322	1.73548	0.849213	1.35556	1.29848	-0.630447	3.52463e-07		ATAD5	2.29554	2.39899	1.73434	0.404695	0.70126	0.43948	2.07101	3.63497e-63
STARD5	1.09174	1.3835	1.67511	0.62371	0.959263	0.618211	-0.957474	0.00281654		SLC27A3	2.78474	2.86466	3.10589	1.67119	1.53606	2.13196	-0.734698	3.53402e-07		SESTD1	10.0865	9.50151	9.27674	13.0964	18.8146	20.8756	-0.856946	4.29098e-63
EID2B	1.21641	0.974904	0.794681	1.71825	2.2494	1.41925	0.768655	0.00348561		FRK	2.57561	2.3513	1.68417	1.37068	1.47422	1.03038	-0.767757	4.1424e-07		KLF6	21.7496	21.65	56.1119	27.0623	47.8308	102.596	-0.807574	4.43697e-63
SHISA4	1.06221	1.45225	1.22782	2.08394	2.14283	1.85901	0.692212	0.00354943		ELFN1	1.49523	1.25065	1.25566	2.03898	2.47829	1.99304	0.687505	4.16526e-07		AP5B1	3.32825	3.51693	4.34846	7.01794	8.43977	8.94342	-1.10404	4.83054e-63
VAX2	1.51398	1.26573	1.75433	2.88312	1.97956	2.52796	0.707186	0.00357503		SLC7A9	4.89914	3.75812	3.92691	2.79513	2.7056	2.30562	-0.709743	4.31776e-07		GABARAPL1	9.05555	10.8379	11.3499	17.2653	24.0183	30.2383	-1.17318	4.85308e-63
CAPN12	0.840707	0.912679	1.29827	0.35631	1.05539	0.583984	-0.71134	0.00432019		TSPEAR-AS1	2.69571	2.63773	2.73398	4.24048	3.88284	4.28968	0.601719	4.68342e-07		POLR3H	12.8759	12.5696	13.0192	8.15727	4.91339	4.94377	1.07714	5.86581e-63
MORN3	1.65259	1.71876	1.44071	1.04536	0.864319	0.763472	-0.85639	0.0046539		TRPV4	3.26523	2.37524	3.31337	2.03971	1.80563	2.05861	-0.637959	4.85601e-07		AP1G2	38.1773	40.2485	47.1114	67.2067	71.2542	88.9952	-0.845114	6.09573e-63
RARA-AS1	1.18269	0.708972	1.59969	0.836465	0.593178	0.573436	-0.815453	0.00505696		SYNPO	0.943799	1.18607	1.24898	1.30033	1.88311	2.1155	0.63943	4.88711e-07		COL27A1	35.7504	45.9858	47.6182	21.8651	24.6465	28.0325	0.80574	6.42118e-63
HIST1H2AI	2.62925	2.0418	3.06321	4.33363	2.9178	6.221	0.82254	0.00542573		LOC115110	1.64821	1.75884	1.66014	1.05606	0.871957	1.25193	-0.688121	5.23823e-07		ADH5	69.2182	60.0865	69.6795	54.8492	25.6213	29.4014	0.849107	9.46479e-63
CEACAM19	1.32191	1.26597	1.3671	0.854307	0.772711	0.903227	-0.648569	0.00583013		LINC01270	1.88456	1.75742	2.33489	3.89105	2.76271	3.25386	0.69019	5.25709e-07		KIF14	2.32384	3.03975	2.17868	0.519224	0.986954	0.658564	1.81785	9.95462e-63
HSD17B7P2	2.68708	3.33891	2.38353	1.36876	2.73086	1.73576	-0.596147	0.00604708		MX1	1.89521	1.82108	2.01072	3.34849	3.19091	2.52094	0.640737	5.53627e-07		C5AR1	0.338396	0.355384	0.460371	1.89649	3.87369	4.91914	-3.13571	1.04207e-62
FOXP4-AS1	1.75242	3.08437	2.52077	1.41188	0.91653	1.01777	-1.07867	0.00618288		ZNF329	2.40241	2.0038	2.26589	1.63222	1.1788	1.37817	-0.701693	5.71393e-07		GPC6	8.48379	8.46625	7.68163	3.58478	4.22927	3.91181	1.0817	1.25957e-62
DENND6B	1.07028	1.18372	2.42722	0.635604	1.13466	1.2915	-0.626675	0.00643099		INHA	2.92929	3.16147	3.04283	5.98592	2.76977	6.53589	0.714878	5.78184e-07		PPDPF	80.3886	77.475	86.1921	171.472	140.877	148.089	-0.909775	1.34123e-62
MAPRE3	0.73935	0.48799	0.88627	1.21843	0.892355	1.39349	0.727725	0.00675361		CSDC2	0.742578	0.981111	1.27095	1.86162	2.06774	1.67488	0.87969	6.3746e-07		ALDH1B1	82.3486	84.2987	91.5703	69.1718	38.9344	38.7391	0.811782	1.64482e-62
MIMT1	0.728636	2.16548	1.36558	2.10267	2.07344	2.53074	0.712099	0.00692507		PLAU	3.32596	3.20626	3.7117	1.94837	2.60391	1.99721	-0.659998	7.50138e-07		AGAP1	9.10552	8.59815	8.62429	12.1496	18.0281	18.04	-0.859632	1.8008e-62
LOC103021295	4.64982	1.28403	0.324481	0	2.04422	0.946305	-1.36352	0.00745356		ARSG	2.09708	2.235	2.01569	3.56829	3.34039	3.0895	0.645212	7.89106e-07		PRC1	26.0741	22.1536	24.5205	12.1919	12.2185	12.0502	1.00649	2.17149e-62
WDR54	1.05578	1.07694	0.977949	1.58173	1.80715	1.93361	0.750471	0.0076581		APOBEC3B	4.59804	3.53295	3.91589	5.78779	7.07379	5.8024	0.611001	7.93119e-07		AXL	1.52074	1.78534	1.31837	2.12537	5.14433	7.42517	-1.63538	2.70957e-62
CYP21A2	0.774124	0.765272	1.22785	0.879242	2.0931	1.48244	0.610311	0.0079504		TRIM36	1.90974	1.92934	1.99974	1.14409	1.70053	0.713953	-0.715911	8.80442e-07		MTHFD1	42.8801	39.5328	42.2395	25.3993	21.5138	21.0096	0.879443	2.74585e-62
HIST1H4K	0.828982	1.31316	2.18617	2.73229	2.34125	4.33312	1.1645	0.00840601		ERICH4	1.54664	1.59967	2.03952	0.643922	0.711519	0.277286	-1.67243	9.60904e-07		RAVER1	51.7196	54.6383	59.6189	29.9106	30.4418	32.7298	0.843634	2.90838e-62
HIST2H2AC	1.22085	0.721575	0.478155	1.78395	1.10423	2.90463	1.23891	0.0100562		ERMAP	2.54192	2.40999	1.8896	1.45711	1.43516	1.46211	-0.656913	1.21605e-06		PHC2	39.4519	37.5909	45.3678	66.3494	67.5665	87.9299	-0.844247	3.44143e-62
SBK3	1.06292	0.915074	0.720167	1.5232	1.45022	1.66074	0.752212	0.0128629		HIST1H2AC	9.71393	8.59193	10.601	6.32207	3.69834	6.72596	-0.826333	1.26886e-06		DNAJB2	16.6411	19.6445	19.7235	34.1645	35.9213	40.2716	-0.970347	4.47223e-62
SPATA25	3.5902	3.60594	1.59047	1.80069	2.57164	1.27487	-0.722423	0.0152113		PBLD	1.91798	2.1936	1.78027	0.968026	1.32363	1.03931	-0.814879	1.31692e-06		CCDC34	9.0236	11.4996	11.6243	3.52795	2.56839	2.42696	1.89152	5.24961e-62
TNNC2	1.1772	1.99795	2.31828	1.10857	1.05546	0.640966	-0.963708	0.0164198		PTK2B	1.31452	1.37772	1.64507	0.859438	0.747674	1.02124	-0.749226	1.68931e-06		GINS4	5.29687	5.7945	5.24564	1.67095	2.0235	1.48949	1.66017	5.54896e-62
FLT3LG	1.0858	1.79164	1.82219	2.02796	3.32212	2.01008	0.604302	0.0191544		CARD9	1.98762	2.64315	3.3567	3.31009	4.61709	4.48998	0.617679	1.73088e-06		NRM	8.02203	8.95908	9.29479	2.3538	1.51514	2.04431	2.13323	6.90494e-62
ERICH4	1.42697	2.78456	1.56179	1.56774	0.778767	1.01343	-0.705988	0.0199615		NPSR1-AS1	2.46137	2.3944	2.14236	1.82795	1.21858	1.53852	-0.628857	1.88329e-06		DMD	9.27015	10.0855	9.69305	4.28114	4.4236	3.90941	1.20654	7.01856e-62
IMMP1L	1.47969	2.46978	2.53168	3.78177	2.81952	3.22765	0.635687	0.0209076		RPL36A-HNRNPH2	0	1.54902	1.40367	1.20069	1.97599	2.19745	0.89344	1.9026e-06		NUDT4	33.8218	38.8224	39.1693	19.4723	20.2441	22.6302	0.85257	9.26287e-62
SNORA73B	0.371468	1.96142	0.445284	1.63246	1.16569	6.06774	1.79615	0.0249929		PCAT6	3.55619	3.25777	4.09838	5.92229	4.84426	9.19915	0.833672	2.23745e-06		BRCA1	9.85146	9.18225	8.67517	3.23217	4.92778	4.60858	1.14241	1.00088e-61
RAMP1	1.3368	1.26046	1.67875	1.18893	0.599279	0.554564	-0.842704	0.026922		MTMR11	1.96732	1.38011	1.43315	0.878419	0.77269	1.03512	-0.85749	2.32653e-06		LIPA	85.6264	76.0202	80.548	56.7973	37.3208	42.9778	0.823234	1.09382e-61
IL15RA	1.57212	1.2263	1.24207	1.05988	0.953044	0.700358	-0.617129	0.0313532		POLR3G	1.35418	1.5202	1.31286	2.43124	2.03037	2.27577	0.67618	2.32967e-06		BRIP1	3.19591	3.33485	2.76381	0.892376	1.31661	1.08723	1.51275	1.11868e-61
ZNF337-AS1	1.76777	2.79553	1.57927	1.65281	1.30532	0.99374	-0.623286	0.0317078		IL1R2	4.81033	3.57199	3.36778	3.33215	1.85703	1.90173	-0.758087	2.36747e-06		USP25	8.13146	7.621	7.47014	12.5752	16.8417	16.9798	-0.983884	1.41396e-61
HIST1H3H	4.59112	4.58633	2.82609	2.04488	2.53099	3.24297	-0.634251	0.0332236		CXCL8	4.9679	4.36017	4.72339	3.19112	3.24118	2.71016	-0.639156	2.42478e-06		CNN3	97.7881	95.9928	109.854	67.5258	49.1833	54.7343	0.827787	1.48515e-61
ZNF529-AS1	0.797208	1.47857	0.758895	0.535036	0.918455	0.318191	-0.839978	0.0367009		SLC35G2	1.91327	1.38895	1.61293	3.44677	2.79002	2.60175	0.812633	2.48353e-06		SERPINA10	15.2551	13.6153	12.1524	7.02652	4.68839	3.70697	1.3834	1.52909e-61
DEFB1	3.3954	3.36157	1.16289	1.86518	0.570801	2.11284	-0.729147	0.0451818		SEMA6C	2.07992	2.62002	2.4273	1.77498	1.40217	1.60289	-0.588345	2.57267e-06		NCL	549.751	663.213	651.997	360.609	392.107	366.889	0.744021	1.63523e-61
LOC647859	0.456944	1.69295	1.92806	1.42797	3.82218	1.93067	0.76658	0.0479609		ZSWIM3	3.2477	3.04318	1.70173	1.64764	2.07247	1.36503	-0.636665	2.57632e-06		APOC2	335.443	279.46	319.971	275.699	115.089	139.205	0.812788	2.08487e-61
										SERPINB8	1.38743	1.38213	1.78426	0.729646	0.842889	1.08006	-0.805591	2.71612e-06		PITPNM1	10.4495	9.70925	12.3322	19.9164	19.8961	23.6938	-0.950699	2.79994e-61
										SERF1A	1.57654	0	0	0	1.49008	2.29337	1.20331	2.82621e-06		TLK2	10.08	10.0275	9.97489	15.2841	21.1696	21.3422	-0.928173	3.02188e-61
										SCARNA2	0.290301	0.54046	1.216	1.45036	1.31123	5.93326	1.98405	2.89648e-06		CLTB	25.3715	25.1435	26.9258	59.6619	46.3999	52.471	-1.03032	3.15963e-61
										EVA1B	3.62745	3.43388	4.235	6.41639	5.30719	7.20886	0.711705	2.92103e-06		HIPK2	20.3042	22.7716	15.6028	7.07015	15.2965	11.5249	0.806638	3.17509e-61
										SLC25A47	4.39724	4.80271	4.28957	3.31973	1.58891	3.85976	-0.64493	2.94653e-06		CRYAA	41.709	37.7671	44.9286	113.742	64.7311	61.0132	-0.948587	3.69178e-61
										ACYP2	6.45088	5.86736	6.05054	4.48307	3.55874	3.86688	-0.647697	3.11194e-06		CACNB4	2.46419	2.30061	1.56558	0.568487	0.588445	0.56193	1.87361	3.8761e-61
										TNFSF14	1.68081	2.52115	1.71365	1.27872	1.11828	1.09817	-0.746768	3.11562e-06		ENTPD2	20.4728	24.2954	22.5909	11.2547	10.0196	9.63539	1.11986	4.46103e-61
										SCN1B	2.93939	3.05806	2.89703	4.70313	4.33875	5.48681	0.692576	3.13447e-06		FOXK2	38.5802	37.2854	44.3322	54.4525	75.4656	78.7767	-0.785128	4.59491e-61
										ARHGEF5	0.975855	1.28265	1.24564	0.530401	0.899241	0.74167	-0.687003	3.57023e-06		FHL2	12.4448	10.674	11.8674	25.0898	24.049	31.5524	-1.18861	5.64778e-61
										APBB1	1.48692	1.52171	1.52976	2.72241	2.48743	2.4413	0.735781	3.67398e-06		CDCA2	5.40264	5.0443	5.37841	1.27738	1.67661	2.00452	1.70485	5.73112e-61
										LACC1	1.54678	1.57239	1.28896	1.07861	0.946312	0.681392	-0.708928	4.58227e-06		SLC17A2	8.08322	7.15602	6.91905	16.0795	17.5522	19.516	-1.24924	5.74405e-61
										SDHAP3	3.84074	3.75303	2.82257	6.59869	6.69329	3.65258	0.702927	4.77234e-06		ATP5G3	94.6389	85.0209	104.42	75.3643	42.3322	44.7287	0.804875	6.88986e-61
										MAF	1.09416	1.52518	1.12761	1.79888	1.94807	1.91961	0.604806	5.13441e-06		BEX2	0.201643	0.166846	0.187696	4.32088	5.95192	8.02094	-4.93075	8.49619e-61
										LOC100507577	2.43544	1.46346	1.61063	1.0717	1.33351	0.80222	-0.799831	5.78677e-06		TNFAIP8L1	19.0668	22.1605	19.9095	13.0106	9.68439	8.23887	0.971296	1.20661e-60
										TMEM191B	2.72735	3.10825	2.12992	1.47797	0.978867	1.74121	-0.924565	7.16117e-06		PYGB	49.659	48.6293	50.8207	82.5363	79.8195	96.3285	-0.784751	1.7802e-60
										CPZ	0.783539	0.648325	0.753657	1.42085	1.44185	1.46094	0.954861	8.28515e-06		TRAM2	20.0289	20.3702	19.0501	8.87153	11.7823	12.0574	0.876878	1.80353e-60
										ERO1LB	1.50292	1.25361	1.32073	0.867735	0.784495	0.99596	-0.645925	9.2078e-06		SMTNL2	8.6893	8.61304	9.38574	4.255	2.31098	1.30565	1.70956	2.16325e-60
										MORN3	1.50848	2.19504	1.79149	0.924005	0.574315	0.83931	-1.23273	9.25815e-06		TGFB1	24.6166	26.4811	27.9467	39.1016	47.0383	61.3883	-0.885327	2.17231e-60
										ADCY7	1.11514	1.05392	0.761846	1.20399	1.76583	1.43067	0.592263	9.38724e-06		C4BPA	25.8337	22.1359	24.5628	15.3004	9.69924	9.42373	1.0623	3.19784e-60
										RENBP	0.970882	0.652712	0.753109	1.84142	1.54296	1.82766	1.09367	9.43231e-06		LRFN4	4.88736	6.1221	4.56916	13.1175	12.4393	13.2884	-1.32939	3.31988e-60
										ELFN1-AS1	8.58002	10.7612	10.1724	4.21141	7.79614	6.89785	-0.638032	1.41722e-05		MPHOSPH10	42.8054	44.9486	50.6351	26.4812	23.6936	24.3291	0.898454	3.96866e-60
										PART1	1.5884	1.30704	1.46323	2.17763	2.09771	2.44583	0.598292	1.5595e-05		CRIM1	32.2017	32.3383	32.3982	13.7786	20.917	19.9504	0.842711	4.25374e-60
										TCP11L2	1.87341	1.88066	1.48739	3.27282	1.9357	3.23029	0.671128	1.76701e-05		POLD1	13.2017	13.6627	15.3172	7.72342	5.8394	5.99517	1.10398	5.07025e-60
										SCNN1D	2.20013	1.94688	2.19284	0.995157	1.26775	1.84075	-0.64837	1.84559e-05		SMC2	8.09681	8.50886	8.21198	2.75776	4.56	4.31329	1.12046	5.29214e-60
										C19orf26	1.14128	1.23943	0.995945	2.00621	1.47965	2.27631	0.759902	1.87018e-05		SRSF7	34.941	30.3558	37.2625	20.8933	15.622	16.5781	0.950804	6.33517e-60
										ELL3	2.88537	2.54634	2.56147	1.89717	1.33572	1.81257	-0.68865	1.9061e-05		SLC22A31	36.0536	39.0119	47.3249	29.2126	14.4344	18.3872	0.965507	6.82353e-60
										PDGFRL	2.59958	2.91168	1.80067	4.39959	3.08658	3.77338	0.625341	2.10523e-05		SARDH	23.6011	21.946	22.8996	17.1766	8.19051	9.17286	0.965719	1.45452e-59
										CRYM	3.87131	4.07685	4.40433	2.47463	2.2765	3.28101	-0.64186	2.22266e-05		ALDH6A1	16.48	20.7663	17.3988	11.6822	8.78857	7.80569	0.939736	1.6642e-59
										RAB3IL1	1.12694	1.27059	1.64501	2.50233	1.95379	2.28674	0.703715	2.22914e-05		CDR2	27.075	24.1387	30.8138	38.804	50.4535	61.926	-0.862662	2.04291e-59
										LOC100129461	2.06531	1.98791	2.1971	1.35706	0.973046	0.952136	-0.953715	2.38845e-05		TES	17.2496	17.1276	18.0035	27.9228	35.2464	37.5487	-0.928819	2.25103e-59
										FAM86JP	2.12803	2.23809	1.78596	1.107	1.37396	1.06101	-0.790796	3.16213e-05		ELMSAN1	6.86971	8.31466	7.08834	6.69756	16.9981	18.4607	-0.901232	2.42691e-59
										TGFB1I1	1.74903	2.21256	2.16031	2.95009	3.40983	3.40105	0.665223	3.43555e-05		BEND7	3.35868	3.73603	5.0435	8.82666	11.9715	15.0895	-1.52418	2.47027e-59
										MAGEH1	1.10842	1.22286	0.917119	2.50679	1.48341	2.29634	0.939818	3.75956e-05		TTL	17.4354	16.8337	18.4657	24.8252	32.7645	37.8062	-0.840325	2.57995e-59
										ZNF438	1.18397	1.08278	1.27609	0.622649	0.56292	0.804376	-0.858802	4.34514e-05		TONSL	10.9749	12.0927	14.1907	5.51575	6.43729	6.06154	1.0632	2.98041e-59
										KLK6	1.15778	1.33788	0.891894	1.90595	2.64478	1.76077	0.914207	4.7036e-05		PLK3	4.86883	4.216	5.45909	8.91884	13.0953	15.9118	-1.34272	3.86629e-59
										AKR1B15	2.1883	2.12699	2.58102	1.25162	1.52619	1.19978	-0.811659	4.84872e-05		PPAP2B	27.7489	26.4962	29.8327	17.3435	12.5378	14.4492	0.923592	4.34144e-59
										LOC100996579	1.50862	1.61853	2.05024	1.16392	0.846951	1.10022	-0.767198	5.53345e-05		EIF4G3	11.2337	11.7643	11.179	12.7036	25.2902	25.3303	-0.872456	5.68345e-59
										APOA4	3.2987	2.6949	2.37093	5.4703	3.18527	4.40182	0.616973	5.5877e-05		HNRNPH1	165.574	175.415	182.871	106.266	102.632	100.344	0.767497	6.18378e-59
										HIST1H4C	0.312632	0.388023	2.61908	0.173547	0	10.0889	1.46934	6.14648e-05		ME2	7.61712	7.28193	7.15672	12.7252	14.5157	17.2218	-0.997723	6.44975e-59
										LOC148709	2.78419	2.65852	2.12684	1.43007	1.76638	1.75176	-0.613862	6.97899e-05		KCTD15	7.27609	7.25479	8.04522	13.4166	15.7618	17.195	-1.02226	7.53259e-59
										RBPMS-AS1	2.65621	3.29675	3.74794	2.08588	1.88579	1.32411	-0.888863	7.39306e-05		SFXN3	23.243	24.8643	25.0462	18.4788	9.43151	9.33846	0.951533	7.71992e-59
										C2orf88	1.62832	1.49703	1.24905	0.903907	1.2258	0.729826	-0.610911	7.60622e-05		LINC01124	7.61683	8.26978	6.20962	3.0413	1.65662	1.2275	1.83641	8.44328e-59
										AOC2	1.55059	1.84322	1.33563	0.924991	1.11501	0.771745	-0.736704	8.88905e-05		ANG	71.276	60.8836	65.312	44.2176	29.0753	27.853	0.956405	8.82083e-59
										FGFBP3	1.64059	2.50838	2.27961	1.24069	1.47965	1.40671	-0.636637	9.05994e-05		UPK3A	24.9856	25.2865	27.2097	16.7806	5.05498	3.59197	1.52366	8.96991e-59
										SDSL	3.4876	3.00118	2.42396	1.44556	2.28706	1.51165	-0.758708	9.81526e-05		CD109	3.31773	2.86364	2.66122	3.57438	6.56629	8.489	-1.04624	9.16669e-59
										EME2	3.52945	3.5841	3.43467	1.54366	2.25439	2.58861	-0.72883	0.000110366		CDC42EP4	28.1865	27.565	30.2189	18.3441	12.4308	14.3478	0.926966	9.22401e-59
										CEACAM19	2.01922	1.77101	1.32847	1.13615	0.864748	1.07156	-0.745247	0.000120813		OCLN	9.34961	10.5537	8.33548	12.3304	20.5636	20.9581	-0.919813	1.1929e-58
										SLC28A1	2.31972	2.49289	2.15927	2.16712	0.567895	1.73455	-0.672727	0.000121159		ZNF80	15.8212	15.1083	17.1985	8.10034	7.44785	6.91262	1.1034	1.61009e-58
										RAMP1	2.2481	0.574459	1.53869	0.367046	0.597306	0.711259	-1.43164	0.000122613		ANP32E	18.7189	21.7042	20.0788	9.12172	11.2841	10.2213	0.993082	1.68637e-58
										S100A3	4.29552	3.07579	4.22909	6.05298	5.96982	6.93102	0.668909	0.000122613		CKAP2L	4.73676	4.61222	5.0935	1.41765	2.20006	1.48463	1.52738	1.81653e-58
										SMG1P2	0.728444	0.85645	0.922244	1.55791	1.62501	0.793573	0.65285	0.000146628		E2F1	18.5443	18.6242	21.5979	11.6433	8.38304	8.09584	1.05588	1.91655e-58
										PQLC3	1.93423	1.32451	1.89358	0.777523	1.13809	1.00445	-0.847066	0.000153381		LINC00176	13.3378	13.1952	13.7241	11.3941	4.85799	3.95404	0.959766	1.96483e-58
										TMEM173	1.71541	1.30825	1.37362	1.90584	2.11598	3.0452	0.659652	0.000158866		ENPP3	14.8191	12.5156	12.6633	8.51965	5.50025	3.68703	1.15012	2.18665e-58
										LOC100630923	0.67246	0.894145	0.697297	1.62663	1.30853	0.89908	0.76024	0.000199584		ZFP36	12.2483	14.2519	21.6687	22.9849	35.735	41.5667	-1.02314	2.18955e-58
										ZC3H10	1.88895	2.93058	2.24959	1.54204	1.70082	1.31478	-0.620413	0.000200957		FANCA	10.4372	11.427	12.5641	4.37342	5.8357	6.5662	1.06057	2.31508e-58
										SLC25A45	2.2025	2.28113	2.31384	1.81139	1.12381	1.55896	-0.62179	0.000203469		NEXN-AS1	0.272898	0.414636	7.69547	0.161075	0.408569	0.154082	3.68135	2.37853e-58
										HLA-F-AS1	1.56682	2.22947	1.49649	0.64815	1.09893	0.966139	-0.933298	0.000215428		PCSK6	37.1779	35.5291	38.3084	21.822	20.586	20.2586	0.831561	2.93167e-58
										TMEM88B	9.541	10.1501	9.34245	7.42866	6.71605	4.53182	-0.644807	0.000220861		MRPL52	74.6323	67.4693	82.8449	180.127	99.3822	125.178	-0.843575	3.1203e-58
										SNAR-A1	0	0	0	4.44935	0	3.76268	5.36572	0.000255377		MSH6	25.5484	22.1888	23.5112	12.8496	12.3438	13.2197	0.900409	3.3341e-58
										SNAR-A2	0	0	0	4.44935	0	3.76268	5.36572	0.000255377		SPC25	10.4844	13.9938	9.99197	3.51609	4.29149	1.6448	1.84243	3.80725e-58
										WDR54	1.19634	0.804283	1.48896	2.49039	1.75066	2.35931	0.854127	0.000263341		ABCG8	6.55372	6.29831	6.6088	2.81974	1.50459	1.42369	1.71977	4.06981e-58
										IQCH-AS1	3.73299	3.57057	3.47329	2.02883	2.92945	2.22288	-0.590035	0.000283261		LRRC45	16.6809	17.8326	21.1998	12.2259	6.82759	7.34398	1.0594	4.74318e-58
										VMAC	2.32003	2.3922	2.05989	1.46621	1.43304	1.26664	-0.70554	0.000322551		TSPYL4	9.63585	8.85551	8.73659	4.00215	4.15127	3.59632	1.21794	5.22632e-58
										LOC100288911	3.16044	2.68387	3.56119	1.93909	1.50263	1.52091	-0.956095	0.000324057		BATF	3.64628	2.85826	3.03681	11.6218	13.7462	15.6381	-2.07465	6.3448e-58
										ZG16B	1.44121	1.25213	1.1403	2.72013	2.22991	2.79056	0.990388	0.000324445		CCDC142	7.57046	9.63828	7.44534	4.53714	3.4342	2.34389	1.22625	6.59729e-58
										SHH	1.85675	1.53633	1.69232	3.69338	1.3201	3.24562	0.65352	0.000338267		TMEM121	6.97629	6.93673	6.75205	2.54814	0.561601	0.780707	2.30849	7.6629e-58
										RND1	1.90396	1.36332	1.87452	0.975616	1.17604	0.787725	-0.83372	0.00034562		LBR	26.9331	24.3932	25.339	13.4708	13.624	13.988	0.909574	8.00056e-58
										SHISA4	1.06392	1.17376	1.43048	1.79367	2.53128	2.03459	0.775112	0.000365803		MAGED4	25.2553	25.2699	28.0181	14.819	12.3911	12.5517	0.983403	1.005e-57
										BATF	3.64628	2.85826	3.03681	1.9886	1.47679	2.13318	-0.796863	0.000429463		MAGED4B	25.2553	25.2699	28.0181	14.819	12.3911	12.5517	0.983403	1.005e-57
										SLC34A3	2.04919	2.01348	1.51007	0.95237	1.44606	1.10215	-0.660101	0.000445254		KISS1R	4.24896	3.94372	5.36515	0.688457	0.436234	0.38526	3.13645	1.0219e-57
										CTXN1	0.425325	0.703855	0.659846	1.20676	1.42304	1.27089	1.11925	0.000490171		PPP1R11	20.5506	21.4598	20.9049	42.2569	39.2448	43.5939	-0.986448	1.04988e-57
										TCF7L1	1.33071	2.03871	1.83866	1.1773	1.06437	1.23015	-0.588255	0.00050147		DAPK1	13.195	13.381	13.8904	6.90293	7.22443	6.89628	0.95309	1.07807e-57
										CCDC122	1.98703	3.00639	1.87903	1.78538	1.39674	1.31675	-0.595835	0.000569823		EIF5	37.2925	35.4813	33.9429	57.209	67.7897	57.2212	-0.764713	1.13967e-57
										FLJ20021	3.01053	2.98921	3.57294	1.83831	2.19078	1.37633	-0.838983	0.000576466		ABCC6	90.3851	87.8906	89.3057	60.9108	47.1419	43.1414	0.823727	1.2039e-57
										PRAF2	1.43607	1.3224	1.33631	0.565742	0.836954	0.597977	-1.03296	0.00069415		CASC5	3.90908	3.65346	3.05948	0.958805	1.82732	1.28475	1.41325	1.6309e-57
										SOCS3	0.556844	0.746416	1.45132	1.45901	1.27434	1.67719	0.621832	0.000896528		SHB	10.5705	10.5184	11.2721	17.8383	19.6055	22.2416	-0.870979	1.66501e-57
										PFKFB1	2.38052	2.07261	1.32291	0.631146	1.39084	1.49974	-0.696612	0.000917862		HSPE1	268.251	239.616	296.903	236.056	109.943	122.208	0.777322	1.70843e-57
										GLOD5	1.30577	2.12711	2.05109	1.08728	0.819152	0.526732	-1.16997	0.000942112		NCOA1	5.75308	6.30287	5.82252	7.78839	13.7499	13.3078	-0.946162	1.87871e-57
										LINC01234	1.3013	1.50978	0.921641	2.26135	1.6185	1.94756	0.647521	0.000986576		YIPF4	15.4408	13.247	14.3155	25.8484	29.0529	33.605	-1.02379	2.33279e-57
										COMP	1.45562	1.3167	1.83721	1.15043	0.668615	1.19426	-0.658701	0.00100963		ARRB1	3.32333	3.16901	3.24437	1.27626	1.00488	1.28658	1.44816	2.94765e-57
										NCF2	1.13692	1.32704	1.13317	0.81964	0.766055	0.547687	-0.753728	0.0010159		P4HB	1122.92	1164.12	1248.92	836.866	635.45	701.149	0.71042	3.69286e-57
										TMEM55A	1.15881	1.09432	1.149	1.81794	1.26427	2.22207	0.611246	0.00116934		FAM222A	10.9171	13.0289	12.1944	7.17332	4.38701	4.10516	1.17807	3.96337e-57
										CYP3A7	1.36332	0.937244	0.996244	2.24558	1.45761	1.54369	0.634223	0.00129931		SLC29A4	14.8892	14.69	15.5376	9.49935	6.4039	4.79825	1.10316	4.90075e-57
										EFNA3	1.3	1.31627	1.21009	2.12697	1.20184	2.76002	0.644458	0.00141186		FLYWCH1	6.05974	5.39281	6.24547	11.1155	11.0283	13.9811	-1.01238	5.31996e-57
										LINC01146	1.85161	1.32126	1.78366	0.787932	0.98945	0.534397	-1.11818	0.00143186		NOS3	5.65195	5.83162	6.3223	9.69716	12.5193	15.2371	-1.05179	8.82887e-57
										HOXA-AS2	1.94117	1.97536	2.59746	1.17994	1.43343	1.07691	-0.839771	0.00152494		SULT1E1	4.59336	4.8572	4.11815	1.13281	0.438651	0.234785	2.8048	1.08774e-56
										DPH6	1.213	1.1904	1.39168	1.87913	2.32178	1.60827	0.595733	0.0015635		CDC20	55.7119	46.5936	54.0686	35.3702	25.7884	21.7262	0.910784	1.22129e-56
										LOC100996634	1.76481	2.30567	1.64274	1.09998	1.55385	1.03246	-0.611666	0.0015635		CPN1	11.6302	11.2032	11.9892	5.75739	2.99637	2.85581	1.54612	1.43499e-56
										NPAS1	1.09179	0.915591	0.90641	1.83459	1.00701	1.9045	0.66991	0.00162559		ALAD	17.2602	15.6056	17.2026	11.0045	6.45558	6.79823	1.02993	1.49653e-56
										TM6SF2	2.46648	2.14646	1.72192	1.36918	1.15532	1.45926	-0.678906	0.00167902		PRUNE	11.252	11.3859	12.4669	5.57406	4.51098	4.71838	1.24331	1.6454e-56
										PXN-AS1	3.63194	2.74454	3.88037	2.05225	1.49201	2.74535	-0.749447	0.00180379		MERTK	24.3383	22.8847	24.9204	13.3548	12.1285	12.8544	0.918626	1.70195e-56
										HSPB8	1.42327	1.50887	1.35243	0.592559	1.22024	0.829295	-0.685851	0.00204627		GNPDA1	17.8031	15.4979	17.0022	34.7016	29.6289	33.5172	-0.951274	1.71389e-56
										LOC100272216	0.393331	1.33899	0	1.45276	1.5544	0.0316849	0.973517	0.00239038		VLDLR	2.36968	2.47563	2.69772	6.09915	5.81572	8.74938	-1.43573	1.82221e-56
										LINC01549	1.34725	2.09018	1.80273	0.934853	0.422587	1.08693	-1.10517	0.00269213		RILPL1	5.15609	4.05889	5.19804	11.9253	11.8441	11.8148	-1.28406	1.86143e-56
										SPATA25	3.16166	3.92409	2.7166	2.52013	2.27837	1.13366	-0.710624	0.00423866		SGK2	11.8972	11.1064	11.8137	5.61095	3.55532	3.7784	1.40828	2.05371e-56
										IDO1	1.15686	2.46415	0.86638	1.22032	0.858369	0.73438	-0.617562	0.00434784		KLF10	8.12391	7.68489	11.8179	12.1379	20.2712	24.3045	-0.998566	2.56203e-56
										CRYAB	3.4336	3.48677	2.615	1.73277	2.00518	2.48473	-0.612621	0.00480471		RAB17	23.3611	22.3425	22.9903	17.1063	7.36758	6.92684	1.08869	2.59163e-56
										LINC01089	1.12227	1.82371	1.2685	1.52855	2.41383	2.45756	0.62542	0.00499975		FAM64A	6.59168	6.48691	7.69693	1.85328	1.19734	1.17492	2.27387	3.89468e-56
										TSACC	1.12316	2.09101	1.82958	0.727398	0.563675	1.00682	-1.12439	0.00503662		CMTM3	15.8611	16.0333	18.5127	34.288	29.3341	36.5374	-0.980406	4.89206e-56
										HSPBAP1	1.48389	0.729018	0.776958	1.57882	1.42768	1.69599	0.616155	0.00548816		CTDSPL	13.407	13.8974	13.7187	8.04287	6.04338	6.43884	0.993753	5.30286e-56
										RAD51-AS1	1.31841	2.42179	1.27631	0.995344	1.11212	0.73747	-0.77253	0.0058729		CAST	32.5833	36.2052	35.2792	52.2181	59.0708	69.0383	-0.782854	6.22332e-56
										QPCT	0.957538	0.484182	1.38648	1.25996	1.77983	1.48781	0.60873	0.00777402		ITPR1	3.94849	4.20908	3.81621	3.85873	10.4337	8.9739	-0.935111	8.11843e-56
										TMEM150B	0.823255	1.2505	1.76842	1.12493	0.572071	0.272484	-1.00014	0.0078609		HPS1	12.4308	11.13	14.0665	29.8745	19.8269	22.6351	-0.93828	8.11843e-56
										LIPT2	1.8416	1.57634	2.77823	1.12806	1.21106	1.43452	-0.759869	0.00811898		ACOX2	19.4586	17.4388	17.1726	13.4762	6.04913	5.24636	1.08538	8.47898e-56
										RBPMS2	0.573701	0.787	0.758872	1.24036	1.15168	1.07186	0.69775	0.00830387		FSTL3	15.2831	15.6723	16.3145	36.3273	25.3422	29.2594	-0.943992	1.20113e-55
										DLGAP1-AS2	2.22057	4.11851	2.29877	1.82738	2.33227	1.3414	-0.607087	0.00852103		RFNG	48.5238	44.1751	54.077	113.937	63.5128	82.2225	-0.818795	1.31757e-55
										ZNRF2P2	1.02186	2.26057	1.4765	0.559516	1.02917	1.13794	-0.760406	0.0108128		DVL3	26.7011	29.9846	31.2656	38.0231	56.0376	57.2459	-0.771522	1.49346e-55
										LOC101926941	0.618917	0.512111	1.0562	1.83238	1.6566	1.22057	1.03355	0.014538		DCAF7	46.7376	49.3631	45.7319	27.3744	29.3185	26.7055	0.773699	1.64483e-55
										CDK3	1.12921	1.48128	1.71315	1.65876	0.658649	0.52537	-0.64178	0.0159257		SORD	78.1898	74.4044	78.0881	62.6652	37.1678	34.3519	0.777982	1.7754e-55
										FAM24B	1.19667	1.68328	1.70799	0.708578	0.960908	0.772355	-0.902747	0.0169529		NR2F1	9.9187	11.206	13.8143	5.85758	4.52998	5.97394	1.09924	1.98865e-55
										SNAR-C3	8.0533	12.9011	9.71847	13.0532	15.4879	20.8913	0.697792	0.018989		TNFRSF10B	43.8137	46.9479	47.6096	56.8015	85.6653	92.9055	-0.754707	1.98865e-55
										BRICD5	0.574583	0.927085	1.87943	1.6739	2.47992	1.36224	0.660437	0.018989		ZYX	73.069	72.3316	86.5588	127.842	120.821	146.255	-0.757524	2.05043e-55
										PRRT3-AS1	2.69172	3.62795	4.18392	2.34467	2.74262	1.78791	-0.62061	0.0191153		SHMT2	124.893	122.387	138.63	230.736	193.612	221.119	-0.733822	2.0807e-55
										LOC158960	2.75318	2.56283	3.20344	2.40167	1.48042	1.4808	-0.702801	0.0205134		DQX1	13.0169	13.3021	11.5635	6.47279	5.20989	4.31782	1.22744	2.55306e-55
										RRAD	1.49603	1.59891	1.5086	1.10729	1.04279	0.894044	-0.604813	0.0225971		SH2D4A	6.49778	6.21597	6.0938	2.15474	2.38326	1.97775	1.53582	2.97106e-55
										SNAR-B1	8.38245	10.7191	5.43823	13.9879	15.8076	11.0335	0.762007	0.0231762		ATXN2L	73.506	83.1808	97.8146	101.701	149.091	172.589	-0.723986	3.03542e-55
										SNAR-B2	8.38245	10.7191	5.43823	13.9879	15.8076	11.0335	0.762007	0.0231762		AMER1	4.98941	4.98276	4.61071	2.0047	2.54052	2.07484	1.15142	3.40279e-55
										LOC647859	2.5208	1.69525	1.59539	0.807985	0.842695	1.60088	-0.853645	0.0275853		EFHD1	0.45823	0.568731	0.393726	3.87511	4.32821	4.32886	-3.14156	3.51603e-55
										ANKRD37	0.989511	0.493358	1.65319	1.45077	1.12423	2.68281	0.64764	0.028306		QPRT	181.954	173.803	185.654	157.574	83.2232	79.4278	0.754637	3.59879e-55
										RBP7	0.77936	0.537389	0.806062	0.672988	1.56453	1.76986	0.87645	0.0344215		DTX4	5.32433	4.81341	4.94963	2.14949	2.06246	1.78201	1.33339	4.60673e-55
										HIST2H2AC	1.83308	0.884772	1.85953	1.80282	2.2908	4.15978	0.78058	0.0345043		SUCO	9.85486	9.67717	9.15304	12.0836	19.6317	21.7288	-0.879973	5.23474e-55
										ACTR3C	0.953432	0.951343	1.39156	0.984485	0.837246	0.212699	-0.726451	0.0390933		ENPP2	4.63104	4.57088	3.81808	1.31493	1.04149	0.638744	2.08361	5.60368e-55
										HIST1H1E	0.698942	0.771103	2.16867	0.431104	1.2472	4.26049	0.624857	0.0396045		SORT1	23.8556	22.7641	22.2219	13.9715	12.1849	13.2952	0.809322	5.80238e-55
										HIST1H4K	1.03328	0	2.88543	2.29435	2.07426	3.33448	0.811556	0.0403472		GCKR	6.68737	6.37138	6.68976	12.952	17.7244	16.0101	-1.2216	5.91647e-55
										ASAH2B	2.88921	2.22699	1.10186	3.95512	3.68833	1.64247	0.587239	0.0416261		AQP8	0.788118	0.575395	0.733608	6.30605	5.85681	4.83406	-2.99465	6.77709e-55
																				ARHGAP11A	14.6021	14.1439	14.8253	4.98381	9.74675	7.45608	1.00337	7.15484e-55
																				SNRNP25	26.6956	26.2047	28.6105	16.787	7.17828	9.15706	1.26269	7.2101e-55
																				TFDP2	6.0255	6.48247	5.02129	2.89674	3.26767	2.52463	1.01342	7.29271e-55
																				ACOT1	19.7669	17.6681	19.5934	13.2714	4.81893	5.15743	1.24405	8.56559e-55
																				ANXA4	130.406	116.742	121.251	96.9874	57.2026	63.7607	0.758194	8.98153e-55
																				SELENBP1	18.1497	17.3933	20.5434	12.0688	5.69023	5.97971	1.20779	9.52643e-55
																				TCF19	5.36911	4.77959	6.16964	2.05264	1.399	1.78037	1.63908	1.02103e-54
																				PDGFRB	2.38821	1.99813	2.03447	0.496657	0.528699	0.518801	2.06656	1.37082e-54
																				C7orf55-LUC7L2	0	0	0.311105	4.87815	0	0.643058	-4.1072	1.37539e-54
																				ERBB2	42.6081	42.7645	44.6734	29.2345	23.1886	23.4199	0.781152	1.49755e-54
																				CCR6	3.88669	4.9057	4.09248	1.32593	1.22456	0.875159	1.88739	1.54783e-54
																				ANXA6	71.4353	67.2747	71.9481	54.9981	33.9406	34.1111	0.773939	1.80094e-54
																				RFX5	11.8306	10.8713	12.2988	6.30517	4.88193	4.8883	1.11926	1.80873e-54
																				ZFX	6.95098	7.56904	5.99022	2.96032	4.07524	3.00856	1.03917	1.81938e-54
																				ERICH2	2.06304	1.57124	1.58341	7.20864	8.52587	9.34189	-2.23728	2.021e-54
																				LANCL1	21.5293	16.0111	18.3054	10.3015	9.52958	10.1452	0.907555	2.16637e-54
																				AGFG2	36.4625	36.9941	39.0759	22.7872	20.5438	21.917	0.792946	2.2692e-54
																				IGFBP4	20.9001	23.5146	24.1035	44.988	39.3222	42.7057	-0.886212	2.77696e-54
																				UTRN	18.481	20.4477	14.8952	5.21117	14.9156	11.592	0.78274	2.91862e-54
																				CREB5	0.571299	0.681077	0.531785	0.910448	2.86673	2.29922	-1.73033	3.47776e-54
																				FAM195A	20.2335	21.1176	21.5314	60.2673	35.2912	40.724	-1.12792	3.9608e-54
																				DNAJC10	36.2678	31.0153	31.9152	50.1574	54.3094	62.9099	-0.743522	4.42097e-54
																				ERP27	4.54646	4.12361	5.00516	0.896036	0.258075	0.0506486	3.37508	5.01658e-54
																				STIL	6.0957	5.60347	5.40401	1.71311	2.7903	2.457	1.32716	5.25172e-54
																				TESC	47.4005	45.814	51.103	39.3033	14.8733	15.6742	1.00748	6.74113e-54
																				PPP3CC	4.34929	3.108	3.38599	9.62681	9.39887	10.7193	-1.43748	7.445e-54
																				SRSF10	14.9865	15.5427	14.6274	8.36393	8.89659	7.3434	0.88086	8.54048e-54
																				RHOC	68.8491	65.5034	71.3012	138.974	95.0374	126.597	-0.803483	1.0329e-53
																				INCENP	14.7322	17.757	17.7271	5.11205	11.069	10.1456	0.963072	1.10136e-53
																				IQGAP2	36.2668	35.2785	34.0086	17.6456	23.5449	20.5093	0.786237	1.11668e-53
																				PHYHIPL	28.1871	28.2282	28.6857	16.9741	15.3766	14.143	0.874525	1.25857e-53
																				CDV3	53.7481	54.7049	57.0834	77.0114	96.74	106.132	-0.746734	1.32613e-53
																				G6PC3	54.979	56.5265	59.4846	40.4515	25.4796	27.2563	0.867994	1.40644e-53
																				PAQR4	16.3005	16.2598	18.354	9.92018	6.18942	7.25276	1.11191	1.50893e-53
																				HNMT	71.9331	66.0351	70.8402	50.2386	38.3643	31.0972	0.800727	1.56484e-53
																				CDHR5	5.46228	6.16913	5.78617	10.2763	13.7695	13.2506	-1.0866	1.61869e-53
																				TRIP13	13.6491	11.1262	14.4843	6.61172	5.07257	4.9438	1.23908	1.66499e-53
																				SBDSP1	8.86231	8.39536	8.72616	20.571	17.9598	22.3611	-1.22048	1.72711e-53
																				ZNF517	13.8096	13.9987	12.1513	7.75927	4.56224	4.35583	1.22845	1.76804e-53
																				SLC6A8	43.7226	43.4169	46.8168	29.3112	22.6916	24.7629	0.806076	2.48541e-53
																				PTRF	55.1209	58.8305	64.2034	33.8196	34.9903	36.3499	0.76939	2.6901e-53
																				CCNB2	22.7347	18.3629	23.9887	11.9326	8.98031	7.39686	1.19522	3.03629e-53
																				CDC42SE1	6.78894	6.75642	7.28752	12.0489	14.9559	17.0953	-1.0623	3.05439e-53
																				TCP11L2	1.87341	1.88066	1.48739	2.95178	7.44536	9.06504	-1.84948	3.11128e-53
																				ISX	3.01307	2.64796	2.65521	0.802055	0.309348	0.346921	2.44472	3.45814e-53
																				OLFML1	1.62791	1.97178	2.05928	0.213891	0.098567	0.0241804	3.94921	3.88911e-53
																				BTG3	8.96705	7.78604	9.3353	16.9571	20.4953	25.4861	-1.24134	4.04615e-53
																				AIM1	10.4884	10.4054	9.53783	4.51272	5.84433	5.88529	0.921745	4.32712e-53
																				RIT1	2.69968	2.4309	3.28343	5.57275	7.12473	9.32207	-1.3486	5.66817e-53
																				CSNK2A2	21.0494	18.8935	22.2377	37.424	40.8046	42.4461	-0.940885	6.06805e-53
																				HCFC1	42.855	47.8567	44.2346	19.4913	31.9252	30.6253	0.730749	8.14995e-53
																				DOC2B	0.210633	0.149387	0.280092	0.812997	3.233	4.77613	-3.64291	8.53926e-53
																				TNS4	7.58464	8.42336	9.43591	2.51507	3.9634	4.83486	1.20567	9.26181e-53
																				HBEGF	1.56185	1.33469	1.83515	3.22036	4.05087	10.4715	-1.84164	1.24129e-52
																				PLEKHM2	16.7951	16.9685	19.2676	28.7144	30.2611	35.2984	-0.817648	1.38065e-52
																				CHMP4A	56.0858	56.7483	61.3791	113.308	96.5048	96.6286	-0.809506	1.5651e-52
																				PTPN12	27.1322	24.868	26.0371	34.5977	48.8918	53.7367	-0.798819	2.07773e-52
																				TMEM8A	35.9677	36.4468	37.329	67.4239	56.5075	62.6715	-0.758954	2.10118e-52
																				ARFGEF3	5.16962	4.97938	4.07277	4.12589	10.5105	10.8249	-0.820444	2.25351e-52
																				YARS	43.4251	43.112	47.5777	75.8873	72.6695	78.9436	-0.753637	2.61193e-52
																				POLR3C	6.3	5.80636	5.6445	11.1249	12.2427	13.3331	-1.03603	2.80574e-52
																				VIL1	132.9	129.117	132.865	98.8738	67.987	73.1188	0.722823	2.83141e-52
																				ARID5B	3.87835	4.23815	3.91626	0.988505	1.81287	2.24674	1.29229	3.22883e-52
																				BBC3	10.8386	9.07059	12.1775	24.6249	22.2698	24.2965	-1.13179	3.46975e-52
																				PPM1A	4.61544	4.53033	4.84173	7.53658	9.5778	9.9206	-0.934531	3.86404e-52
																				TXNIP	14.0999	13.8426	10.4659	6.78502	6.46237	4.14919	1.12893	3.87837e-52
																				IRF2BP2	39.849	38.3249	55.3778	61.335	76.2691	84.7344	-0.724187	3.90795e-52
																				TTC3	31.5526	31.1417	27.9263	15.5545	18.8316	19.8201	0.753497	4.20047e-52
																				PKP2	14.8485	14.0107	14.856	7.50357	7.16945	8.04311	0.953773	5.04e-52
																				POLR3E	30.272	30.0249	33.3062	50.6949	53.5674	55.8474	-0.76482	5.83851e-52
																				RRAS2	12.6597	13.7583	14.6041	23.7698	25.8707	31.0034	-0.961758	6.30616e-52
																				NDC1	12.7269	10.9471	11.7826	6.0462	6.16026	5.88361	0.980569	7.50163e-52
																				LGALS3BP	336.999	328.568	358.669	271.186	174.145	190.924	0.692841	7.5253e-52
																				PINK1	13.3296	14.0462	13.9891	28.2969	23.5346	26.965	-0.926719	8.3053e-52
																				PRPH	0.0997762	0.041279	0.0309584	1.72438	2.26774	3.31153	-5.26056	1.05244e-51
																				MISP	16.1059	14.3677	16.6317	27.4903	25.4792	34.5502	-0.878604	1.46244e-51
																				DAGLA	6.11876	6.454	6.45963	7.92663	12.7756	15.8518	-0.919225	1.63433e-51
																				MYL12A	74.1994	72.0685	77.0871	143.789	109.676	135.136	-0.792082	1.87179e-51
																				STARD4	10.3414	12.2654	10.6082	4.11382	4.45097	4.58602	1.34049	3.05379e-51
																				FHOD1	8.50174	9.1228	9.36725	4.776	3.42666	3.83765	1.15485	3.12709e-51
																				LAMB3	4.07063	4.14874	4.36989	6.79602	9.2262	11.8937	-1.12382	3.60448e-51
																				FTL	11848.1	15012	15980.3	25265.8	21807.5	21233.5	-0.6656	3.73823e-51
																				PGLYRP2	6.41381	5.89076	6.59707	3.31643	0.832998	0.520165	1.91263	4.23809e-51
																				ARHGEF39	3.3192	3.31391	3.9299	1.11648	0.884669	0.899827	1.85934	4.48668e-51
																				SMIM13	3.39116	2.97196	2.93975	5.53602	6.80052	9.07256	-1.17937	4.52415e-51
																				MUC13	4.35785	3.96723	4.16978	0.940424	1.16695	1.07201	1.99361	4.59837e-51
																				UPF1	37.3327	36.7348	35.6427	21.4959	22.5349	21.1059	0.759977	5.19122e-51
																				GNAZ	11.1341	13.4906	14.3934	20.3063	25.8676	26.785	-0.889967	6.74818e-51
																				IGFBP3	1.23323	1.09742	1.12627	3.68534	4.47806	5.71518	-1.97573	8.82535e-51
																				POLQ	2.28951	2.15274	1.82117	0.52357	1.07308	0.554631	1.57088	9.77295e-51
																				CXADR	23.672	23.7775	23.1739	13.1043	14.3117	12.7389	0.822369	9.77295e-51
																				NAGS	3.71157	3.3008	4.21656	9.82986	9.55804	11.2752	-1.42644	1.02881e-50
																				MMACHC	7.91289	7.99704	7.47073	3.9041	2.18497	2.71089	1.38131	1.0752e-50
																				MTR	10.3228	10.0521	8.3078	4.20633	6.48279	5.43069	0.847407	1.22768e-50
																				CSNK1E	21.5678	24.8883	25.9418	37.2236	42.618	48.6921	-0.816953	1.45136e-50
																				SLC35F6	21.1212	22.633	20.8296	30.0187	39.0491	43.3028	-0.787635	1.71662e-50
																				IVD	22.4081	26.4158	23.6529	14.2659	13.9309	12.9717	0.81921	1.82252e-50
																				RBP2	13.499	12.6468	13.7813	4.86837	1.9537	1.00901	2.2666	2.35176e-50
																				RAB27A	2.95546	3.62271	2.92933	6.04434	8.46095	8.90057	-1.29082	2.48189e-50
																				TRAPPC12	14.2711	15.0675	17.1921	21.617	28.3278	37.7568	-0.89255	2.58696e-50
																				CCAT1	12.847	16.2704	14.0699	11.946	31.112	38.4349	-0.891521	2.81244e-50
																				MYD88	25.9994	23.6606	25.3039	17.0986	11.8771	11.0558	0.89704	2.90564e-50
																				CSNK1D	43.8261	46.2656	48.8035	71.7242	75.4659	83.607	-0.723267	3.61898e-50
																				MELK	11.6972	10.0769	10.1088	4.42064	4.40386	4.08418	1.31024	3.66104e-50
																				LRG1	21.8173	24.9518	24.7036	16.1459	7.88529	10.3597	1.02887	3.75441e-50
																				KDELR2	131.509	135.024	146.172	97.1489	74.8742	82.3182	0.70428	3.89635e-50
																				CCL16	7.17684	6.9731	7.64541	2.01745	1.97717	1.24724	2.0481	4.40117e-50
																				REPS1	9.8019	9.7476	10.2149	17.1442	18.3301	20.2439	-0.892954	5.26512e-50
																				SRRT	45.5824	51.3625	59.4305	31.8422	27.7813	32.415	0.771708	7.20973e-50
																				PRPF8	84.533	86.1918	85.4714	39.7687	60.5801	59.8228	0.688444	7.45155e-50
																				LARS2	15.6793	14.5298	15.5942	9.94588	7.46673	6.73877	0.917271	7.67557e-50
																				RALA	12.3763	11.9305	14.0737	22.9557	23.3844	26.3213	-0.906457	8.76702e-50
																				RANBP9	11.9124	10.3869	13.3532	17.9533	21.7597	27.7608	-0.895538	9.39767e-50
																				RBBP7	49.8092	44.3344	50.6607	35.6124	20.9091	24.69	0.828737	9.54599e-50
																				CCND1	86.3826	85.0395	84.2154	56.9643	54.0319	46.369	0.705528	1.05954e-49
																				TGFBR2	70.3299	67.2227	67.924	34.5699	43.4127	48.1853	0.716248	1.10239e-49
																				MGST2	75.1751	58.8215	76.8879	57.5199	25.242	25.9819	0.930995	1.18317e-49
																				FKBP10	96.8086	105.032	110.893	68.9785	57.956	64.3887	0.715505	1.21171e-49
																				RFX7	10.2663	9.71652	9.06782	3.74551	6.53383	5.37366	0.915842	1.27515e-49
																				NABP1	3.85943	4.17652	2.98385	6.53515	11.1637	7.52021	-1.18889	1.2774e-49
																				EML2	5.71481	5.84972	6.14169	11.0032	13.6974	16.4272	-1.19448	1.32257e-49
																				DDX5	76.9944	67.4704	85.7592	43.4721	35.6887	61.943	0.719794	1.33254e-49
																				SF3B3	23.2065	21.8935	23.0402	13.6246	13.5071	13.9725	0.737766	1.67011e-49
																				COMMD7	18.3745	17.9382	21.2848	43.2247	28.9789	35.8257	-0.903769	1.72107e-49
																				ZNF213	3.14001	4.72251	4.986	7.55455	11.1439	10.6785	-1.17553	1.7496e-49
																				RIPK2	7.04211	7.25069	7.36743	14.3969	13.795	18.1242	-1.08545	1.83582e-49
																				SNRPF	53.5509	47.2161	63.0128	39.251	19.4681	21.4697	1.01012	2.10885e-49
																				KIF4A	8.67617	7.22374	8.86983	3.56877	4.58656	3.40296	1.11985	2.36309e-49
																				UBE2T	19.0388	13.9999	16.8116	6.3176	5.31179	4.15477	1.65574	2.4978e-49
																				SEL1L3	9.82405	8.58476	9.18279	14.2362	17.3253	19.8204	-0.879334	2.84686e-49
																				SPAG9	14.694	14.2231	13.6834	15.3997	28.0855	28.6363	-0.744716	2.84962e-49
																				CENPO	12.2183	11.2499	11.821	5.90805	6.22148	5.65742	0.997413	3.81979e-49
																				UROC1	3.11148	2.96371	3.40144	1.38202	0.491248	0.33534	2.02067	4.80197e-49
																				MRPS10	12.5927	11.5923	13.4616	24.823	21.9383	27.2785	-0.96311	4.96635e-49
																				KIF23	7.11515	6.01102	7.75886	2.69002	3.14522	2.66818	1.31779	5.88239e-49
																				CHST9	4.91984	3.65048	4.33067	1.59432	0.631391	0.557613	2.1516	6.65209e-49
																				BAZ1A	17.5709	17.5875	20.215	22.6724	34.0836	36.9094	-0.743335	8.52043e-49
																				RASSF4	26.9704	24.8037	26.1548	20.0632	10.7865	10.5285	0.893711	8.53227e-49
																				MIS18A	15.8274	16.0674	19.8499	7.80207	7.66501	6.45337	1.24595	1.24118e-48
																				RANBP1	136.988	133.35	148.43	110.786	67.8126	69.0648	0.753988	1.30935e-48
																				PFDN2	53.2972	57.5412	67.7053	105.093	105.813	120.324	-0.878914	1.40526e-48
																				PDE11A	3.12396	3.46457	2.85825	1.14529	1.39584	1.27918	1.31331	1.47194e-48
																				NUB1	12.9091	13.2317	12.7331	23.2717	24.0778	24.4434	-0.878414	1.47415e-48
																				P4HA1	27.6119	24.2242	25.9425	16.3179	13.229	12.9115	0.873708	1.8316e-48
																				MAPK13	8.0331	8.25783	8.15092	13.2919	14.1651	16.4906	-0.836002	1.99881e-48
																				ACVR1	6.41183	5.59407	6.46058	12.1836	12.5694	14.9303	-1.08472	2.05272e-48
																				SMURF1	6.49023	7.09471	6.44414	8.3593	13.9132	15.2286	-0.88707	2.12317e-48
																				PSMD1	52.17	46.2302	51.3645	32.0584	27.2749	29.8463	0.754421	2.141e-48
																				KCTD13	6.17745	7.79421	8.38702	13.7047	17.3274	20.4827	-1.18448	2.71198e-48
																				HELZ	9.10474	9.77419	7.94913	2.95752	7.05766	5.63666	0.800684	3.03687e-48
																				SEC16B	5.27202	5.28372	5.53802	2.38539	1.85277	1.94832	1.37148	3.20868e-48
																				ISM2	17.2347	17.5792	16.5579	10.6972	7.87435	7.01	0.992061	3.21232e-48
																				CRTC3	6.59831	6.65215	7.1087	9.18882	14.7214	14.4619	-0.893457	3.3387e-48
																				CNNM4	6.3572	5.75263	6.31216	8.41193	12.6493	14.7055	-0.931353	3.62775e-48
																				RHOF	14.7419	17.5424	17.9513	22.8569	30.137	39.9718	-0.870503	3.71679e-48
																				RNASE4	85.8645	83.2947	90.3892	64.1185	43.2492	46.5875	0.753095	4.08324e-48
																				NGRN	47.7581	48.2552	49.9814	97.1691	71.2152	82.3649	-0.776291	4.33091e-48
																				TSKU	42.0699	40.0157	44.5162	78.7241	63.8931	69.5158	-0.737753	4.98069e-48
																				RGPD5	7.00933	6.4221	3.90993	8.51633	12.286	11.1413	-0.876214	5.27125e-48
																				2020-09-11	25.5768	26.8179	25.8416	12.9442	17.6341	15.7029	0.770159	5.43298e-48
																				FGFR1	21.7996	22.8237	24.1098	14.6272	12.9497	12.4209	0.784398	5.70111e-48
																				SNX9	14.7331	13.895	15.3802	20.9914	26.906	29.4968	-0.798556	7.00503e-48
																				TMEM245	19.4814	20.2519	19.2288	9.75592	12.381	13.0217	0.759531	7.3767e-48
																				RFC3	13.3915	12.2323	13.4552	6.03403	4.35905	5.83617	1.267	8.50118e-48
																				GALNT6	7.6892	8.28978	7.56213	3.57612	3.4607	3.9069	1.10937	8.57388e-48
																				NPIPA5	23.7818	28.0772	30.9191	45.7059	55.2985	58.2212	-0.929375	8.80179e-48
																				AMPD2	22.3354	22.4618	26.5887	13.9343	12.3452	13.934	0.835495	1.0583e-47
																				ACTG1	1222.66	1152.37	1350.91	1902.26	1846.68	2112.28	-0.645533	1.14876e-47
																				GIT1	19.9832	19.906	21.8155	34.843	34.1418	37.212	-0.773826	1.18839e-47
																				FUS	73.8522	75.4672	87.9152	45.6624	47.0705	55.6193	0.687161	1.22115e-47
																				PWWP2B	3.94404	3.88029	4.34282	10.325	9.28524	10.0242	-1.27586	1.52722e-47
																				CYP19A1	5.77425	5.81212	4.85716	11.9143	10.8697	9.65624	-0.985565	1.55265e-47
																				C2CD2L	3.31737	3.49418	4.37317	6.34846	8.08762	11.5721	-1.18329	1.74405e-47
																				TRAPPC6B	16.6644	17.2734	16.9173	27.9159	30.179	31.8257	-0.81349	2.05377e-47
																				RBM47	9.71223	9.55845	9.92135	12.3664	19.1692	21.2786	-0.835536	2.1404e-47
																				CD58	5.05596	4.32738	5.78871	11.446	14.6253	17.9247	-1.49473	2.64503e-47
																				PVR	22.334	24.7689	24.0241	29.5912	40.8708	48.031	-0.723642	2.83801e-47
																				MAN1A1	129.849	124.566	127.152	73.018	84.2477	84.4797	0.66758	2.89945e-47
																				RPL36A-HNRNPH2	0	1.54902	1.40367	3.17707	4.79166	4.24396	-2.05809	3.0328e-47
																				CENPE	3.47052	3.37869	3.46967	0.854523	1.89728	1.79375	1.22929	3.13403e-47
																				CDC16	13.9967	13.6963	12.9447	25.6867	25.0539	26.498	-0.920997	3.1741e-47
																				CNNM3	21.1086	22.4708	22.3792	13.3085	12.2993	12.4767	0.797104	3.18038e-47
																				G3BP1	64.5931	58.5762	59.8927	42.344	33.7653	33.9814	0.736985	3.55693e-47
																				EIF4E2	58.5698	62.2457	66.407	45.3312	28.5154	32.7666	0.80662	3.76184e-47
																				MSH2	14.1712	13.2753	15.7258	7.99322	6.93904	6.98428	0.982433	4.46691e-47
																				CC2D1A	13.7092	14.782	16.808	23.108	25.5228	31.7037	-0.811789	4.62971e-47
																				CLUH	67.6194	65.1211	74.2845	44.9018	41.94	42.4034	0.68666	4.91055e-47
																				SLC48A1	5.66633	6.33571	6.50081	12.4414	13.4093	12.9208	-1.05953	5.94777e-47
																				SLC2A9	20.5271	18.17	17.9264	11.4611	7.68834	7.23648	1.08467	5.99865e-47
																				OSGIN1	41.4416	37.6773	40.0241	73.043	68.8252	61.757	-0.767098	7.71169e-47
																				ZNF217	23.1078	23.3952	18.9521	9.6556	16.0968	12.697	0.783117	7.7517e-47
																				S100A16	59.0529	59.4855	64.6965	109.879	86.706	121.407	-0.78615	1.0336e-46
																				ATP1B1	91.4094	90.8999	101.333	61.749	54.3477	57.0119	0.71863	1.04269e-46
																				CRYBG3	4.53066	4.66179	3.06281	1.03478	2.82894	2.33246	1.01937	1.23453e-46
																				ESRRA	23.004	21.5331	22.8394	45.0595	34.0639	40.4347	-0.822525	1.2941e-46
																				SNRPD3	36.5193	33.6161	37.1765	26.9382	17.5211	19.0302	0.755506	1.31115e-46
																				CYP2S1	6.21092	7.28199	6.65601	10.9111	15.3969	16.4363	-1.07036	1.3907e-46
																				EPHX2	10.8358	8.32063	9.75524	6.6538	2.6169	1.93385	1.31068	1.41656e-46
																				MEGF6	6.40728	7.4141	9.81216	10.3988	14.0002	17.162	-0.793572	1.65959e-46
																				NREP	16.3959	18.4652	19.6212	12.8426	6.88064	6.04579	1.04754	1.77392e-46
																				RNF166	7.93501	7.88645	8.83074	18.2831	16.7493	17.4718	-1.08262	2.57763e-46
																				CD74	126.2	127.443	138.422	105.344	67.9292	65.4077	0.714166	2.85946e-46
																				PKMYT1	10.4788	9.97404	12.5612	5.1663	3.8452	4.639	1.27561	4.05341e-46
																				MFSD6	4.19385	4.43229	4.21135	4.98474	9.7832	11.4994	-1.00349	4.07636e-46
																				CYB5R3	162.875	175.82	175.232	120.628	103.052	102.096	0.664219	5.36244e-46
																				AMT	30.2297	28.6136	29.7335	24.8085	11.9268	11.0854	0.863037	5.40434e-46
																				SHCBP1	9.90761	9.03595	11.3004	3.98737	5.22836	4.84787	1.13126	5.7246e-46
																				THRIL	8.84075	10.5266	8.32009	2.0887	4.54798	3.49233	1.48277	5.82281e-46
																				PPP2R5E	11.7433	12.036	12.5954	14.8429	23.8438	26.8559	-0.828659	6.37648e-46
																				LGALS1	149.807	134.343	155.778	283.425	195.055	264.413	-0.747808	7.9969e-46
																				SDC4	63.2528	69.302	76.0322	95.3019	107.499	135.861	-0.687513	9.17293e-46
																				MAP7D1	13.529	15.7745	18.7274	22.3828	29.5712	32.437	-0.796566	9.38663e-46
																				USP31	8.14325	8.35435	6.64241	9.75616	15.3257	14.1989	-0.753088	1.02902e-45
																				SNURF	90.5967	80.0794	92.1269	72.5823	37.8192	39.8445	0.794071	1.20482e-45
																				ATP6V1F	74.4587	68.0468	81.4416	142.073	114.754	135.063	-0.798172	1.30374e-45
																				DANCR	68.5213	59.3811	66.5696	52.3469	25.0031	25.3611	0.896359	1.3961e-45
																				SOCS6	6.89221	7.17039	7.64848	9.85167	14.1963	15.3199	-0.840057	1.41408e-45
																				EPAS1	64.0913	61.1066	66.0265	67.9854	111.508	124.842	-0.658768	1.65282e-45
																				LMO4	5.04774	5.66889	6.28762	10.2883	10.1021	11.6871	-0.905128	1.65742e-45
																				KDM1A	47.9857	45.8816	49.8307	32.2032	25.9723	28.0852	0.740489	1.76539e-45
																				ZFAND1	11.7117	10.6782	13.4567	26.383	24.7388	25.8658	-1.08769	1.81567e-45
																				DOCK4	6.17883	5.96654	5.46858	2.23991	3.51136	3.45409	0.961113	2.20629e-45
																				SNHG7	36.3701	28.1343	34.9916	80.9019	46.4843	56.1808	-0.882136	2.33334e-45
																				CD46	57.0684	52.3398	55.3377	37.4102	30.4711	32.5898	0.718491	2.46471e-45
																				EEF1A2	0.2412	0.224524	0.280647	1.42528	3.1682	3.56299	-3.3618	2.80566e-45
																				DDIT4	36.1535	38.8255	20.697	77.5447	70.0476	17.7787	-0.813682	3.40069e-45
																				PIP4K2B	23.9407	22.9889	24.0867	14.9326	13.4238	14.0966	0.748484	3.57556e-45
																				FAF1	13.2671	12.2629	14.3063	24.5906	23.0552	26.0063	-0.874427	3.88653e-45
																				CDC25A	8.68198	8.57151	8.49475	4.00546	3.90226	4.00066	1.11782	4.5334e-45
																				FXYD2	32.226	30.5692	33.7705	20.9421	6.66076	8.36577	1.36359	5.09898e-45
																				EPB41L4B	12.9635	13.3613	13.8749	24.7026	21.5989	23.9838	-0.800128	5.60394e-45
																				PPP2R1B	13.2631	13.723	12.2539	7.43531	6.39583	7.29796	0.893972	6.90915e-45
																				AIMP2	37.6478	32.9752	35.2376	70.3253	55.6512	63.3988	-0.833244	7.05664e-45
																				ZDHHC20	13.0232	12.941	13.2353	6.08722	8.02548	7.74213	0.860282	8.11978e-45
																				ONECUT1	6.29633	7.17111	5.60434	1.10421	2.62376	1.11568	2.00388	9.3999e-45
																				KNTC1	4.70026	4.4636	4.04112	1.55755	2.41823	2.1093	1.14212	1.0607e-44
																				CDC42BPB	18.2198	18.5467	19.3472	23.0317	32.4944	36.6805	-0.702997	1.10342e-44
																				RHBG	43.9516	49.7566	47.9738	40.7784	23.3598	16.2727	0.794721	1.35615e-44
																				GPSM1	1.50836	1.37111	0.613027	2.39493	4.38953	5.78416	-1.83369	1.39485e-44
																				CARS	16.0232	13.7078	18.4954	30.758	25.6888	30.2664	-0.832651	1.48882e-44
																				LOC344887	3.68368	3.38692	3.1906	8.08089	10.3965	8.47442	-1.37982	1.62997e-44
																				MEF2D	4.00294	4.8248	4.59647	5.34266	9.25222	11.4178	-0.931066	1.65662e-44
																				SNRPA	52.5558	48.7093	57.9534	35.1621	26.3251	29.901	0.803169	1.81448e-44
																				KDM7A	4.74262	4.09724	3.12855	3.63881	9.40576	8.98733	-0.855393	2.63497e-44
																				SLC7A1	26.509	27.2033	26.4795	27.5537	48.6278	52.6383	-0.670774	3.44504e-44
																				ZNF101	4.39065	5.54192	3.80787	1.8649	2.14336	1.50904	1.3039	3.93593e-44
																				RIOK3	11.6199	10.6028	11.4813	15.5963	21.1048	23.3676	-0.81466	4.05014e-44
																				TTPA	8.63627	9.65878	8.25058	4.72178	3.47181	2.81666	1.24214	4.34185e-44
																				TNFSF10	6.82021	6.7095	7.54798	4.30445	1.15036	1.12883	1.59283	4.52844e-44
																				NT5DC1	17.392	15.3793	16.7948	10.5503	7.19109	8.67127	0.904618	4.54666e-44
																				FANCG	7.08039	6.86693	7.31645	2.76484	2.55607	2.79964	1.39451	5.34066e-44
																				IGF2BP1	53.0677	53.4539	48.5876	27.0519	36.9808	35.2622	0.654321	7.07452e-44
																				EIF1B	52.1855	50.2937	58.3697	84.0034	89.5423	106.573	-0.785529	7.11872e-44
																				S100A6	79.0952	67.7922	81.7402	146.443	102.857	149.816	-0.793389	7.69413e-44
																				CKS2	75.4324	72.9108	94.4582	52.6637	37.6976	38.4447	0.911531	7.88309e-44
																				CST3	817.699	757.98	865.321	818.009	361.044	398.979	0.632904	8.224e-44
																				SRSF3	54.6334	46.9289	68.0026	37.5917	28.4867	38.3104	0.708229	8.22719e-44
																				ZFAND2B	27.553	28.7311	30.5683	63.353	47.5249	47.027	-0.863943	8.46115e-44
																				LOC101927884	12.0383	15.0052	10.9677	7.28544	2.7941	2.44377	1.51615	8.86121e-44
																				ATP7B	24.0947	22.7257	23.3985	13.6791	14.7465	14.2242	0.728721	9.02523e-44
																				MTHFD1L	21.0553	19.2146	22.0834	32.6683	35.5941	38.4597	-0.761941	1.03393e-43
																				PSAP	231.44	224.314	249.051	360.858	336.446	400.097	-0.629569	1.07089e-43
																				RARRES2	110.163	100.228	112.088	102.71	43.0745	37.4538	0.788338	1.13379e-43
																				SCGN	8.4989	7.86058	8.93799	4.33977	1.78499	1.42019	1.683	1.26193e-43
																				FAM109A	18.0444	20.0683	22.2175	33.3031	33.5224	36.292	-0.764105	1.32426e-43
																				MMD	47.683	47.159	52.2441	27.3263	30.6629	30.7651	0.74012	1.37888e-43
																				FAM83G	11.5468	12.4208	14.35	15.4034	24.3194	30.1312	-0.84049	1.49633e-43
																				C9orf152	3.47974	4.29083	3.74385	1.11574	1.04046	0.81155	1.93576	1.50896e-43
																				SALL1	21.4783	22.0829	21.549	11.1099	13.5896	14.0081	0.763762	1.52639e-43
																				CENPU	4.3746	4.49171	5.25022	1.7779	1.21449	1.13265	1.75487	1.64005e-43
																				LOC730102	4.15474	3.87378	3.88625	1.52946	0.909304	1.03317	1.75031	1.66229e-43
																				FN1	1128.09	1207.22	1042.48	513.568	865.483	844.044	0.613197	1.67543e-43
																				SEC23B	49.1175	43.7055	48.5444	67.9768	75.4488	84.7639	-0.679332	1.6764e-43
																				RAP1GAP	11.7491	11.9125	13.8116	20.4886	22.0613	24.5185	-0.825529	1.75534e-43
																				CBX2	13.943	12.8193	14.3857	8.25427	7.06398	6.87855	0.892685	2.15852e-43
																				HOXD1	5.60336	6.57456	5.87133	2.16807	1.552	1.52543	1.75368	2.38197e-43
																				NPSR1-AS1	2.46137	2.3944	2.14236	0.697252	0.451625	0.346828	2.18072	2.42327e-43
																				SLC6A9	11.4937	10.026	11.4226	18.6777	19.6167	21.8424	-0.852895	2.49769e-43
																				EVC	4.41818	4.90701	4.1268	1.28965	2.48511	2.40563	1.15437	2.65289e-43
																				CDCA3	10.6644	9.89766	9.80901	5.60175	3.25059	2.96975	1.3276	3.10295e-43
																				CALR	719.749	820.317	869.703	544.117	485.612	547.254	0.620397	3.16532e-43
																				RNF187	30.5881	28.8597	34.6831	57.3352	43.926	53.8565	-0.712206	3.54136e-43
																				SLX4	2.95468	3.56371	2.97563	1.23642	1.52747	1.23778	1.24998	3.79596e-43
																				GEMIN4	11.5696	10.5129	11.3886	5.80524	5.34523	6.05355	0.96891	3.80414e-43
																				GPX4	303.57	259.823	303.084	627.159	340.47	397.185	-0.649721	3.86214e-43
																				SOAT2	28.8451	25.9916	28.4555	19.8121	13.2291	12.2318	0.868717	3.92594e-43
																				FXR2	9.13641	9.79197	13.0572	17.4197	19.5755	22.1076	-0.865294	4.42814e-43
																				SKA3	4.4269	4.23423	4.81946	1.70607	1.48757	1.04404	1.65945	4.7553e-43
																				CHST14	12.369	12.1036	12.7187	6.82701	4.42345	5.45771	1.14219	4.89271e-43
																				ZNF746	7.53315	7.37566	8.01436	10.3685	15.982	16.7314	-0.886629	5.09589e-43
																				PACS1	20.0823	21.755	22.2282	29.6865	35.9346	40.2404	-0.713022	5.24473e-43
																				ZBTB7B	13.829	14.4793	17.2279	21.0708	26.822	30.7034	-0.769918	5.94908e-43
																				IGSF1	78.8459	77.0075	83.2826	49.5158	49.7376	51.6238	0.673012	6.78041e-43
																				LPAR6	5.02365	5.09048	5.76052	2.21583	1.03154	1.82763	1.62148	7.59682e-43
																				C2orf54	7.35209	7.37034	7.23604	5.37666	1.18229	1.34334	1.37933	7.75327e-43
																				ESYT1	38.1353	37.6519	40.1864	54.635	59.9784	71.4086	-0.670408	8.11074e-43
																				VCP	132.29	121.225	133.577	95.6709	71.7398	82.2327	0.639759	8.12862e-43
																				TMEM120A	31.1536	28.3067	31.6773	64.25	42.0716	53.6456	-0.808367	8.54084e-43
																				SLC6A11	18.8003	21.5858	21.4047	10.2122	10.5925	10.8394	0.972496	8.61905e-43
																				OSMR	20.202	19.0063	17.9143	8.3301	12.6049	12.8823	0.776462	8.7021e-43
																				CENPI	2.44233	1.82466	2.53826	0.2651	0.279963	0.357139	2.94026	1.03656e-42
																				ALYREF	97.7718	100.522	117.75	75.5771	53.4827	60.1519	0.740549	1.06833e-42
																				RACGAP1	10.1089	8.26702	9.97324	3.96597	4.5544	4.81896	1.11112	1.19884e-42
																				KHDRBS3	9.27904	9.21333	11.0531	21.2393	18.7341	19.4592	-0.999316	1.32209e-42
																				C4orf32	3.72881	5.09862	4.02278	7.40658	9.88716	11.9012	-1.17704	1.465e-42
																				NDST1	18.3515	18.8259	16.8771	9.41213	11.4604	12.2051	0.721386	1.55585e-42
																				TMEM37	33.1948	31.3875	32.8203	29.3412	14.3842	8.5829	0.859839	1.55585e-42
																				ANKS4B	21.0172	22.8943	19.0928	13.0953	12.4647	9.1796	0.852879	1.71403e-42
																				EEF2K	14.3483	14.4876	13.2987	7.75933	8.72444	8.54176	0.761403	1.72316e-42
																				DGKQ	4.38349	4.44989	4.6781	7.26593	9.08422	10.3337	-0.962814	1.73857e-42
																				PYCRL	5.65037	6.66881	6.12962	3.22398	1.82984	1.59909	1.42606	2.02509e-42
																				C1RL	30.8276	31.3976	29.2608	19.9839	15.9368	17.5157	0.776117	2.08322e-42
																				IFNLR1	6.47246	6.41089	4.48885	7.90302	12.8729	12.2316	-0.915243	2.23343e-42
																				PLOD1	79.6106	78.8395	80.9018	55.9214	45.0722	50.002	0.670512	2.26597e-42
																				XRCC3	9.7989	10.2031	8.72649	5.04747	4.11605	3.32944	1.18263	2.54534e-42
																				XRCC6	173.068	155.26	185.782	130.837	92.774	106.352	0.645233	2.73977e-42
																				GCNT3	8.54575	7.39755	8.58801	13.7694	15.9702	20.4325	-1.0069	2.94926e-42
																				TRPV2	16.904	16.8767	19.6405	28.1511	28.5464	36.1501	-0.782707	2.98463e-42
																				BRI3BP	15.0338	16.4404	13.6451	6.61523	5.31351	5.77764	1.33454	3.25877e-42
																				WDR41	7.41003	6.87595	7.20105	14.0034	13.772	15.7631	-1.00725	3.31845e-42
																				LCAT	26.2061	27.6119	29.207	20.2848	10.1387	10.6379	0.985335	3.55048e-42
																				ADRA2C	50.1568	49.054	54.8716	45.0761	22.939	22.8342	0.747718	3.99907e-42
																				NPIPA8	17.5072	5.65307	16.4736	43.7503	11.7297	27.2836	-1.04627	4.06805e-42
																				NINJ1	88.6482	86.0696	90.1297	159.759	126.186	143.713	-0.691533	4.76341e-42
																				FUT1	0.293761	0.637249	0.597404	1.15736	2.88626	2.49271	-2.05932	5.01e-42
																				UNC5CL	3.78097	3.74936	3.91767	1.68868	0.897431	0.835469	1.69897	5.34262e-42
																				OSTM1	4.55826	4.26851	4.71302	7.29838	9.10536	10.4478	-0.965565	5.62504e-42
																				UCHL3	22.3252	18.4209	20.723	42.1246	33.9428	45.3731	-0.970798	6.50756e-42
																				LARS	20.5899	19.6462	20.0672	27.2414	33.8493	37.8657	-0.701625	6.53375e-42
																				PFKFB4	4.59444	4.03918	3.67728	1.44305	1.25094	1.51223	1.54899	7.31445e-42
																				CBX3	50.5083	51.8032	60.0896	34.8356	30.1456	32.7007	0.739179	7.36233e-42
																				CPS1	9.84457	8.86575	7.72888	4.85181	4.70961	4.54454	0.909321	7.84938e-42
																				MCM8	12.1385	12.0817	12.4492	4.88457	7.59784	6.98253	0.939389	8.26711e-42
																				PRKDC	32.0131	30.5382	23.3187	12.6182	23.6746	19.0672	0.64595	8.46797e-42
																				MINPP1	24.3268	21.7968	23.3364	15.9006	11.8451	11.3776	0.824069	9.82588e-42
																				SOX12	44.2106	50.3968	50.8129	33.9451	30.6742	27.0666	0.669111	1.39467e-41
																				CSRNP1	5.66033	4.77056	9.68575	6.21781	7.59523	26.1654	-0.922474	1.42192e-41
																				TMEM14A	21.9876	16.6984	19.7367	12.3707	5.17678	5.91491	1.27687	1.4225e-41
																				C1orf233	4.46214	4.38739	4.28837	1.86266	0.615786	0.704967	1.96725	1.50002e-41
																				GSTM4	24.4296	24.5787	26.62	17.5103	10.2821	9.36178	1.0009	1.57086e-41
																				ALG1	21.7629	19.1834	20.5994	16.9273	8.7912	9.86722	0.776858	1.57171e-41
																				FANCI	8.35995	6.86994	7.42834	3.64908	3.77512	3.85106	1.02025	1.75927e-41
																				SLC39A5	69.7795	71.1486	74.9005	58.2032	36.642	37.3615	0.703009	1.77948e-41
																				AXIN1	17.5876	20.5971	22.1702	34.6394	33.072	32.8096	-0.730208	1.86131e-41
																				PAK4	29.0318	28.6522	33.0748	19.5797	16.7268	16.6432	0.780788	2.13041e-41
																				LOC730101	12.5574	11.3152	7.57759	7.79743	4.39552	3.54644	0.960012	2.17458e-41
																				GIPC2	17.6996	14.8909	17.4047	13.1693	8.17295	6.29287	0.839132	2.18699e-41
																				INPP1	5.53171	6.02572	6.38161	10.9654	13.4098	15.3406	-1.12706	2.26338e-41
																				CSE1L	69.252	60.3942	65.5069	38.9192	41.7305	43.0184	0.668253	2.2713e-41
																				SLC16A1	42.8434	41.4221	39.3917	26.5016	24.7717	25.4947	0.694495	2.97121e-41
																				PUS10	7.86267	6.79395	6.34316	3.30006	3.31629	2.95837	1.1364	3.34148e-41
																				CAPN5	1.01305	1.24012	1.12383	2.94784	3.06396	3.85858	-1.54084	3.57452e-41
																				GPR108	19.411	18.2965	22.2231	41.8596	30.7532	32.492	-0.80627	3.92293e-41
																				UAP1L1	10.6317	11.1239	11.2292	20.1739	17.5466	21.0429	-0.827476	3.96059e-41
																				SKA2	11.7327	11.5099	12.8812	6.85091	5.20965	5.93732	1.00338	4.0661e-41
																				SOX5	3.94921	3.93505	3.50779	1.25668	1.74033	1.27276	1.42901	4.48206e-41
																				IER2	19.5912	21.344	49.0011	26.8483	27.7848	98.9639	-0.726392	4.65055e-41
																				SMARCA1	55.829	53.3369	56.3395	35.9281	33.3876	35.4661	0.667224	4.72098e-41
																				E2F7	2.07033	1.87119	1.70972	0.36599	0.50756	0.750347	1.83346	4.99165e-41
																				STC2	21.0259	21.6257	24.0705	35.7144	36.9824	34.6236	-0.678074	5.10659e-41
																				S100A14	6.91862	7.53125	7.75979	17.8582	18.2122	19.1197	-1.30458	5.38027e-41
																				LPCAT3	52.9725	57.1545	59.1172	36.3206	31.994	35.1817	0.71512	5.611e-41
																				CS	111.553	111.513	118.999	79.1508	67.9197	73.4645	0.64027	6.15607e-41
																				GCHFR	46.5125	41.8118	44.4901	37.5996	12.1142	13.3733	1.01896	6.43765e-41
																				AOX1	11.107	9.57081	10.9097	14.0356	18.6455	21.6787	-0.762781	6.45776e-41
																				PTCD3	18.0578	17.2346	17.421	12.0123	9.88213	10.0947	0.72325	6.98854e-41
																				MUC3A	1.22801	2.36431	0.669313	0.238819	1.08351	0.217594	1.47081	7.25178e-41
																				SLC44A2	1.17472	1.50218	1.35855	2.25522	4.93846	4.99035	-1.55814	8.13583e-41
																				SCML1	14.4082	12.0423	11.5344	5.65757	5.8723	7.34704	1.02469	9.4494e-41
																				SNRPN	69.8673	61.0833	71.0828	57.3836	29.9368	31.5096	0.753233	9.49301e-41
																				NPHP4	5.16141	4.76271	5.55533	2.4215	2.11336	2.48572	1.14936	1.00868e-40
																				TPI1	348.055	317.514	368.901	328.465	163.108	181.666	0.621767	1.15028e-40
																				PLK4	6.11208	4.81007	5.27877	2.08405	2.62247	2.11711	1.26829	1.32547e-40
																				CENPM	15.2921	13.2236	16.1012	7.41553	5.32774	2.83183	1.49175	1.4221e-40
																				TTC21B	7.11742	7.22236	6.19068	2.96215	3.83658	3.62777	0.991585	1.45824e-40
																				UBXN1	40.099	47.1556	47.9743	86.3156	67.7037	75.8342	-0.763921	1.60357e-40
																				KRT19	253.315	239.89	245.45	191.805	132.847	153.951	0.631875	1.66908e-40
																				NCK2	19.4082	18.2236	20.3297	33.8413	31.2613	35.163	-0.780643	1.71747e-40
																				SH3TC1	5.18923	5.43693	5.90894	10.0485	9.97222	11.4054	-0.915226	1.81806e-40
																				TARS	50.1543	47.4211	52.2848	82.8996	70.9534	84.578	-0.660967	1.81973e-40
																				SERPINC1	128.065	114.996	128.15	258.06	156.426	167.037	-0.643055	1.90308e-40
																				AK4	45.45	42.8759	45.1534	31.3734	27.6239	26.9626	0.640911	2.21231e-40
																				DDI2	10.8044	11.5281	10.0711	2.23673	6.77995	6.44903	1.11828	2.4136e-40
																				OSGIN2	2.72517	2.22089	2.45615	4.36593	5.75417	6.91606	-1.17127	2.42021e-40
																				MASP2	4.89631	6.43041	5.97092	2.18364	1.66037	2.17238	1.51057	2.9063e-40
																				ICK	8.45869	8.92378	8.78706	4.72507	5.20672	4.49726	0.865896	2.96104e-40
																				PPP2R5B	2.73299	2.89965	3.01582	6.07813	6.03881	9.26936	-1.28746	3.32191e-40
																				ARPC4-TTLL3	2.05917	1.57155	2.10904	4.28454	5.11432	4.96189	-1.29044	3.58945e-40
																				PGRMC1	57.0225	50.1658	56.3882	41.8075	27.8849	28.828	0.728551	3.72843e-40
																				ASGR1	306.959	313.519	346.942	269.038	182.001	180.536	0.618983	3.73394e-40
																				HSP90AB1	606.823	628.361	667.337	473.218	365.197	428.219	0.595752	3.73394e-40
																				FBXW4	14.7702	15.836	16.509	29.5797	26.0973	27.9706	-0.823819	3.73394e-40
																				PRR14	12.1743	12.962	13.6466	20.4619	23.8916	27.3949	-0.872304	3.8396e-40
																				PPP1R12C	17.1711	20.7256	22.6753	33.601	33.0185	35.2358	-0.742297	3.91222e-40
																				PALM2-AKAP2	0.488836	0.819839	1.01925	0.438414	2.94975	3.0977	-1.39837	4.01474e-40
																				RRBP1	122.118	141.669	140.183	79.75	91.8264	93.0325	0.619609	4.19642e-40
																				RPA1	18.1424	15.5555	19.0548	11.7648	8.56454	10.4199	0.78225	4.40275e-40
																				SBDS	34.3662	34.5167	39.9172	59.2331	51.264	73.2353	-0.743213	5.12138e-40
																				HOGA1	8.12282	8.24916	8.6641	4.40815	3.46223	2.49358	1.2541	5.2057e-40
																				SLC19A3	4.81247	4.39275	4.16393	2.1365	1.75685	1.19745	1.37307	5.21958e-40
																				ZNF704	5.60398	5.78922	4.4477	2.14919	3.79808	3.31014	0.795161	5.78505e-40
																				MCL1	45.9352	41.6211	51.7023	49.4116	67.5615	102	-0.636056	7.31692e-40
																				AQP7P1	1.79573	1.72244	1.76789	3.60272	5.32868	5.72622	-1.44038	7.73706e-40
																				ARHGEF17	5.69146	6.13626	5.62285	2.62589	3.34613	3.42655	0.908354	7.81739e-40
																				TLCD2	1.8383	2.50215	1.87656	3.39515	5.43261	4.78235	-1.1249	8.71792e-40
																				MAP2K6	4.86668	5.11409	4.62068	2.41821	0.689523	0.526256	1.90059	9.28328e-40
																				MT1F	216.796	204.989	252.763	219.698	94.7439	90.0155	0.718652	9.43886e-40
																				TATDN1	7.0913	6.22535	7.40581	16.4411	16.9379	18.8364	-1.31201	1.09806e-39
																				KIFC2	6.16586	7.70521	11.9577	15.5406	13.6118	18.3022	-0.85673	1.10475e-39
																				SIAH1	8.75922	8.47182	7.83875	17.1898	15.795	17.7474	-1.01395	1.10608e-39
																				TTYH3	92.4679	99.4621	100.4	64.588	61.8043	65.3789	0.61648	1.48524e-39
																				TBC1D24	10.5685	11.2617	10.8894	6.6983	6.387	5.88127	0.789064	1.64244e-39
																				PVRL4	2.07829	2.83742	2.93761	5.67977	6.01185	6.72199	-1.22083	1.66924e-39
																				FCGRT	108.437	92.3272	113.366	100.854	47.2419	49.3642	0.662412	1.7352e-39
																				SAT1	224.094	205.178	246.909	343.438	306.478	399.238	-0.62319	1.85552e-39
																				LRP4	6.97292	6.88745	6.58032	3.47841	4.41737	3.55494	0.847815	1.875e-39
																				STK17A	6.38038	5.74812	6.78259	11.5206	10.1873	13.6771	-0.888568	1.90898e-39
																				CC2D1B	6.56801	6.08518	6.8056	10.7355	10.8808	12.8074	-0.808837	1.91861e-39
																				C14orf80	8.93874	9.11664	10.1395	4.78773	3.3328	2.38991	1.39718	1.95178e-39
																				TOB1	53.6179	59.1711	71.1361	38.9263	35.464	39.7913	0.695529	2.1576e-39
																				CDK2	14.7613	13.4029	15.0171	7.58333	6.28077	7.58503	1.01511	2.17595e-39
																				AIFM3	6.25503	5.20336	7.04846	3.43247	1.61996	1.61907	1.43789	2.37268e-39
																				ACSF2	41.7135	36.6642	45.429	37.0493	17.6036	16.8704	0.771527	2.41651e-39
																				HNRNPH2	29.7629	27.4193	32.7035	19.8394	15.6905	16.675	0.786492	2.55358e-39
																				DAB2IP	29.7392	29.2912	30.6465	17.8697	18.45	19.6217	0.690661	2.66383e-39
																				USP36	19.5679	22.5441	22.0191	20.1683	41.4875	41.2232	-0.666773	2.89633e-39
																				CASC3	31.6277	35.9914	34.1135	37.4754	62.9427	60.5488	-0.650488	3.06741e-39
																				ACAD11	12.996	11.0671	11.5065	16.8278	22.4862	22.5715	-0.781423	3.24598e-39
																				CUX1	15.4572	15.041	14.5886	19.714	27.0582	27.2717	-0.70278	3.37661e-39
																				FANCD2	6.49303	6.2284	6.41373	2.5495	3.16591	3.83561	1.02662	3.38177e-39
																				CASP2	9.27938	10.3339	10.0471	4.67495	5.99177	5.10262	0.924316	4.19782e-39
																				NPAS2	21.4982	24.4469	21.7405	26.3137	38.6748	44.9641	-0.686807	4.24396e-39
																				LRP6	7.19739	7.83796	5.93456	2.51474	5.14438	4.56497	0.803069	4.30995e-39
																				TRIM14	21.3614	23.2273	20.4324	14.1706	13.2793	11.8349	0.728099	4.41955e-39
																				IDS	5.18787	6.25068	6.07776	6.96688	11.1518	14.1111	-0.857436	6.30391e-39
																				C19orf26	1.14128	1.23943	0.995945	3.09973	4.6219	4.25797	-1.811	7.20588e-39
																				BST2	57.7057	53.8611	56.2128	51.378	19.9177	22.9443	0.800588	8.87778e-39
																				PCNT	5.518	6.2189	4.86805	2.09522	3.9417	3.40008	0.837855	9.10137e-39
																				TMEM139	6.10963	5.99095	7.35232	3.14484	1.23547	1.75985	1.62125	9.50971e-39
																				MICAL1	7.63633	7.63202	9.31697	12.5944	14.5994	17.4048	-0.838163	9.60475e-39
																				WDHD1	3.25319	2.80882	2.87771	0.988336	1.43369	1.20564	1.32809	1.00848e-38
																				PKD1	16.1087	17.4518	17.2411	15.1995	30.8566	32.6008	-0.617931	1.01006e-38
																				LEMD2	13.8264	12.236	14.5242	21.4543	24.0272	26.7924	-0.813936	1.01259e-38
																				ETNK1	7.11072	7.19971	6.17843	3.20987	3.88586	3.60906	0.94689	1.04263e-38
																				STEAP1	10.3133	9.72828	10.9653	20.0714	20.5653	24.6943	-1.0575	1.07111e-38
																				MTSS1L	88.7429	97.4192	105.327	134.281	155.204	153.883	-0.597272	1.07293e-38
																				SH2B3	6.14614	6.01699	6.54635	7.15465	12.8198	14.2726	-0.84294	1.21937e-38
																				FNBP1L	13.4301	12.5394	11.8006	13.8535	24.3388	25.214	-0.728383	1.37912e-38
																				DPY19L2P2	8.20055	8.42668	8.30442	4.46242	4.15797	3.81785	1.00248	1.40303e-38
																				MAPK6	35.5128	33.2365	34.5282	41.2297	56.6622	64.8262	-0.642268	1.47488e-38
																				2020-09-06	10.828	12.5931	11.5905	7.76349	5.16783	5.38553	0.916178	1.53633e-38
																				LASP1	123.596	125.516	128.794	82.3471	77.9384	89.8052	0.604937	1.59579e-38
																				NPIPA7	0	14.4265	5.21596	10.2487	19.2938	18.349	-1.36264	1.60971e-38
																				C20orf24	182.523	163.15	195.864	332.491	230.611	275.388	-0.623358	1.76672e-38
																				CDO1	27.203	24.1829	27.763	22.9704	10.6619	8.4653	0.875785	1.80998e-38
																				RFC5	11.8239	9.71261	11.8037	5.21531	5.22671	4.6987	1.15099	1.93524e-38
																				GAS7	1.19904	1.22778	0.997395	0.418863	0.212327	0.279104	1.86322	2.42166e-38
																				ENO2	14.9029	16.2383	16.9795	29.3815	23.676	30.6369	-0.793097	2.55738e-38
																				SAT2	32.4352	32.8675	31.9681	85.2982	45.9103	40.5191	-0.838713	2.56206e-38
																				ZNF48	7.48842	7.44552	8.5849	14.5618	13.4911	15.9571	-0.891828	2.6881e-38
																				SLCO4A1	25.353	23.9783	26.4972	14.9622	13.6371	15.8104	0.780752	2.91157e-38
																				PARD3	13.361	13.0175	15.0878	20.0429	22.7712	25.2442	-0.700946	3.76583e-38
																				GBE1	9.32633	8.43544	9.153	13.2613	14.8436	21.067	-0.847868	3.86658e-38
																				CRIP1	143.899	117.438	144.35	134.421	49.7852	48.2881	0.771722	3.91789e-38
																				DGAT2	28.1226	24.5036	26.3552	23.5864	12.7207	8.98296	0.77775	4.03995e-38
																				RAD17	8.69012	7.3675	7.76344	13.7118	15.6064	15.7753	-0.904852	4.15221e-38
																				HNRNPUL1	89.8427	100.87	103.468	54.4709	69.6612	69.2588	0.615337	4.5636e-38
																				POLD2	62.7264	65.274	67.4846	48.9745	34.6579	36.3163	0.702313	4.90994e-38
																				SNRNP48	9.67115	9.40864	10.8108	5.26736	5.32983	5.46701	0.907429	4.93273e-38
																				OAS3	9.67921	9.45663	9.35123	4.37693	5.77385	6.35541	0.807323	5.67683e-38
																				ERBB3	88.5436	89.5192	88.2943	56.4814	63.1743	56.6112	0.603381	5.83883e-38
																				NR6A1	9.49192	10.2271	8.78025	4.90805	6.12198	5.56528	0.790557	5.89087e-38
																				ARFGEF1	7.88253	7.62978	6.51423	7.22678	14.706	15.2502	-0.735357	5.91406e-38
																				GSTT1	97.5636	83.0895	96.2612	89.3443	35.141	42.5521	0.710789	6.51487e-38
																				GRINA	80.8371	88.6529	99.0201	148.192	124.278	145.331	-0.630111	6.58657e-38
																				NFU1	20.5875	19.6289	21.9012	42.4457	36.1662	37.4821	-0.896871	6.89486e-38
																				P3H1	28.5853	26.2245	29.5151	20.1802	14.6809	15.0815	0.753706	6.95696e-38
																				MUC20	1.68289	2.08872	2.13146	4.67801	6.18893	6.64841	-1.54728	7.02046e-38
																				ASAH1	40.8144	36.8949	38.945	71.6023	52.8305	61.3794	-0.665636	7.71942e-38
																				ZMYND8	35.0552	35.9162	34.404	20.4222	24.4511	22.5062	0.655011	8.20998e-38
																				ZNF641	1.81254	1.70902	2.27572	3.65228	4.67757	5.49282	-1.21642	8.53994e-38
																				KIF3C	5.70233	6.68734	6.64692	7.78079	12.072	13.8375	-0.804002	8.9506e-38
																				ANKRD13D	5.98705	7.23108	7.58426	12.1208	14.2251	16.3194	-1.02093	9.36214e-38
																				NME4	132.485	145.132	144.123	122.959	71.7299	70.9741	0.66026	9.56528e-38
																				SORCS2	4.98891	4.90589	5.32732	3.5891	2.05449	1.84123	0.996778	1.08746e-37
																				NUCB2	31.0867	34.1706	34.4282	46.7552	52.3827	68.2172	-0.734054	1.09114e-37
																				AJUBA	42.8396	43.437	50.4881	32.3809	28.0009	26.9835	0.650965	1.12196e-37
																				CASK	5.12633	5.29598	4.91905	6.95011	9.21008	10.2647	-0.770414	1.1418e-37
																				TNFRSF11A	5.6519	6.77008	6.29552	2.82858	3.10452	3.10922	1.05605	1.22983e-37
																				SMPD4	66.4622	68.2066	72.2431	44.2291	42.5449	48.2205	0.625154	1.24568e-37
																				EFTUD1	4.63048	4.03925	4.372	7.00457	9.07271	10.3435	-0.993348	1.25457e-37
																				TCAF1	33.9109	33.8855	34.4944	16.9155	24.6857	24.0965	0.653235	1.35965e-37
																				CALCOCO2	15.1799	15.1437	15.4174	23.7355	24.6043	27.8893	-0.726528	1.48616e-37
																				TRIM50	19.007	18.9404	20.2677	18.1626	7.618	4.73071	0.881639	1.55625e-37
																				GATA6	4.23602	4.49789	4.96253	1.90576	1.65446	1.97804	1.31084	1.81375e-37
																				IL11	2.07675	2.40245	2.31706	3.10037	5.10803	10.5683	-1.42123	1.83347e-37
																				ADI1	97.4689	82.49	89.515	87.8763	40.1324	41.9154	0.655261	1.94216e-37
																				RPS6KL1	1.53728	1.51475	1.73681	3.06259	3.9043	4.44669	-1.22455	1.94683e-37
																				FGFR4	170.346	171.769	182.822	144.263	102.927	102.019	0.592977	2.30521e-37
																				LTBR	40.7762	43.9802	48.6839	68.7874	63.8758	79.5609	-0.659431	2.78067e-37
																				CIDECP	6.14947	7.16127	6.17783	19.3657	17.4667	16.2724	-1.4579	3.22606e-37
																				EDF1	241.629	237.932	285.075	467.252	342.748	369.123	-0.618883	3.70137e-37
																				NUDT8	21.0068	20.8777	22.7185	13.5381	5.96752	5.9473	1.29502	3.74741e-37
																				ZFPL1	26.7803	25.4557	26.9547	46.1363	41.1306	50.2994	-0.787458	4.11678e-37
																				SORBS2	9.29996	8.98643	8.86474	6.08935	4.80943	3.76309	0.877456	4.16121e-37
																				ACO1	22.2522	18.815	21.1265	13.3592	11.2395	12.3558	0.756872	4.77849e-37
																				FNTA	20.756	20.3518	20.8168	39.6407	32.2252	35.9264	-0.796684	6.61748e-37
																				GGH	80.2767	67.9723	74.6191	57.8921	38.1305	42.144	0.688472	6.74128e-37
																				UBE2M	33.3663	37.3876	44.8959	61.7748	60.9948	67.925	-0.710568	7.36352e-37
																				AGPAT1	52.7234	54.2284	58.2693	41.9811	30.1565	30.9116	0.679843	7.60745e-37
																				NEK6	27.2082	25.6488	27.4923	20.4338	14.2544	12.6786	0.754052	9.29528e-37
																				BOD1	25.9867	24.3569	28.049	49.5102	36.9961	44.4098	-0.733672	1.08381e-36
																				HSF1	39.8178	43.0721	46.3859	70.2471	61.0173	74.4945	-0.662327	1.12869e-36
																				SPRY4	14.0255	14.9279	11.7207	14.0721	25.0139	27.494	-0.696014	1.15348e-36
																				FOXC1	2.04859	2.25766	2.61377	3.73496	6.02602	6.83353	-1.22386	1.21986e-36
																				ZFAND5	14.0701	13.3197	16.7827	19.2515	21.7848	29.8884	-0.665315	1.25249e-36
																				FNDC3B	41.727	43.7101	33.9548	16.7829	33.0711	28.6996	0.618791	1.30511e-36
																				PRTG	2.39367	2.40924	1.38555	0.58564	1.47246	0.862219	1.11003	1.42041e-36
																				KNG1	6.69627	6.6357	7.36641	5.05508	1.74999	1.19592	1.29538	1.44205e-36
																				TRAPPC10	6.56864	6.06835	6.22008	7.47252	12.0295	12.6366	-0.747873	1.50276e-36
																				HEG1	7.07077	7.28051	5.91199	2.4317	4.66854	4.75918	0.800294	1.72079e-36
																				HAX1	48.706	42.5224	47.4778	92.3131	62.0411	74.8069	-0.720576	1.8259e-36
																				KIAA0040	1.06552	1.30594	1.12857	2.20879	3.33383	3.95039	-1.41835	1.86774e-36
																				GLUL	59.2553	56.75	60.9108	44.3638	38.2942	35.3371	0.58988	2.1019e-36
																				SMTN	11.7073	12.8176	14.3347	17.8352	21.9002	26.4331	-0.750419	2.15044e-36
																				LRRFIP2	10.1735	9.7348	10.9134	17.1347	18.2026	19.4278	-0.815428	2.20456e-36
																				PBXIP1	11.5931	12.5248	12.7693	8.587	5.93661	5.23193	0.88393	2.2297e-36
																				RPL22L1	6.5648	5.43193	7.19892	18.2338	9.4249	12.2122	-1.05957	2.3545e-36
																				ZNF326	13.0706	14.6824	13.9727	6.88572	8.13363	7.1885	0.918957	2.41832e-36
																				ALDH3B1	9.4401	10.0651	9.28067	6.3096	3.68076	3.78427	1.03339	2.52235e-36
																				COLGALT1	63.8138	69.1156	68.3234	46.2696	41.7688	43.5927	0.619079	2.56112e-36
																				STMN3	3.9163	3.40559	3.73877	1.30145	0.971907	0.780309	1.83708	2.56112e-36
																				TRIM15	13.1393	10.4667	13.3695	8.15469	5.04267	4.79068	1.02535	2.65564e-36
																				VRK2	9.65088	8.77864	8.29198	16.8439	18.0474	17.5498	-0.964625	2.98323e-36
																				PLCXD1	39.636	48.6657	42.6362	28.3812	28.8337	27.0089	0.642114	3.13818e-36
																				C15orf39	25.475	27.9819	30.3333	16.9381	15.7951	20.0778	0.676059	3.15862e-36
																				PPARG	8.90428	7.01801	8.01416	15.8351	14.415	18.3126	-1.0037	3.16589e-36
																				FAM117B	6.3871	7.58198	5.25439	2.98729	4.24767	2.88058	0.929717	3.20693e-36
																				CHMP4C	9.20886	11.2661	10.5382	18.4785	20.776	20.2677	-0.935848	3.23315e-36
																				ZNF777	9.18839	10.3393	11.3312	15.9579	18.7011	19.6411	-0.801458	3.24543e-36
																				LRIG1	7.96881	7.68909	7.99549	3.69445	4.24826	4.77038	0.913661	3.27037e-36
																				VIMP	30.6647	32.6224	33.2478	56.2516	48.4051	59.7184	-0.761787	3.27455e-36
																				TCEAL8	14.6714	15.8397	14.6388	7.77069	4.74585	6.40338	1.23308	3.30224e-36
																				MRPS27	37.4172	37.5587	40.3701	27.1776	22.0504	22.4197	0.688956	3.59812e-36
																				CLUHP3	11.3806	9.89686	8.02511	3.49231	5.14995	3.51378	1.28425	4.02725e-36
																				TP53INP2	34.3368	41.3371	38.7107	20.035	24.6792	28.7104	0.653003	4.29988e-36
																				HSPA12A	8.61495	8.266	7.25773	4.82963	4.85376	3.72908	0.846315	4.35896e-36
																				EPHA1	7.05719	6.73771	8.03449	4.78793	2.73472	2.70448	1.0706	4.37691e-36
																				FKBP9	25.1908	26.8101	28.4154	16.484	15.8009	17.0451	0.712637	4.48888e-36
																				ARRDC3	4.26072	4.01992	6.62557	6.70207	8.41122	13.1269	-0.877797	5.05809e-36
																				BTN3A2	7.27947	8.53596	6.94712	4.09171	3.71549	3.31087	1.022	5.23463e-36
																				ZFHX3	10.7488	13.2946	8.67708	3.83737	10.3129	6.80997	0.660262	5.25955e-36
																				RDH11	32.5191	32.7508	35.6552	24.7167	17.2248	19.5045	0.713953	5.60219e-36
																				RAB40B	6.52197	7.32786	8.69094	3.70976	2.59382	1.82941	1.4447	5.78611e-36
																				KLC4	16.5877	17.2297	17.2998	12.7215	7.04577	7.93923	0.861805	6.23517e-36
																				HDDC2	14.3443	15.2266	14.4091	30.4914	21.9737	27.8662	-0.872935	6.38611e-36
																				FAM117A	14.5443	15.3232	15.5132	11.169	6.30756	6.18947	0.91287	6.42779e-36
																				PPFIA1	10.6393	10.769	11.4952	13.7188	19.5345	20.9164	-0.702251	6.69175e-36
																				CASC10	14.3139	15.1253	15.3041	11.4954	6.09988	4.61249	0.970781	7.18608e-36
																				CORO7	4.99987	4.88984	5.4152	8.9037	8.70547	11.407	-0.90708	7.21322e-36
																				FICD	2.91708	3.52887	3.29963	5.53872	9.9837	10.738	-1.3986	7.63942e-36
																				CUEDC1	3.16019	3.75624	4.37351	7.27449	7.00833	8.87246	-1.02181	7.94337e-36
																				DOK4	24.5609	23.91	25.1788	40.0682	35.1151	44.1685	-0.687241	8.42616e-36
																				STEAP3	26.3691	25.6325	27.2865	18.4783	15.1457	15.6394	0.689242	8.89065e-36
																				ADGRL2	6.66741	6.14345	6.49017	2.86922	3.80412	3.79178	0.905808	9.05634e-36
																				RBP5	16.7523	19.6978	18.8759	11.383	5.87428	5.69134	1.22424	9.08501e-36
																				AGTPBP1	5.42524	4.01976	4.41398	7.58816	8.64824	9.83212	-0.88941	1.01382e-35
																				CCSER2	3.79026	4.0415	4.38299	4.75353	8.72125	8.44196	-0.816691	1.02173e-35
																				WDR45	12.0603	10.4188	12.6687	23.0725	18.865	24.5028	-0.905231	1.12623e-35
																				C10orf10	21.0708	23.6543	23.6628	16.0191	12.0896	10.0461	0.828882	1.21995e-35
																				SHANK3	6.3681	6.73246	6.8546	9.92678	11.3902	12.0747	-0.731537	1.23172e-35
																				CRTC2	9.56508	13.7801	14.045	15.6952	24.0285	25.5435	-0.787322	1.29124e-35
																				DAPK3	14.9466	13.911	15.7105	25.6104	24.8763	26.7167	-0.781303	1.31638e-35
																				LOC100506860	3.16528	2.81915	4.12489	10.4394	10.2399	11.9552	-1.65737	1.33912e-35
																				DDB1	101.206	93.42	101.597	67.6174	61.7221	69.1799	0.585929	1.48358e-35
																				PAICS	90.929	94.789	95.317	68.8694	57.7795	59.8581	0.597593	1.57794e-35
																				WDR90	3.87377	4.1922	5.50958	2.14562	1.88358	2.51115	1.06893	1.72272e-35
																				RNH1	66.5471	60.3002	63.9135	110.513	87.1626	99.3059	-0.63155	1.75308e-35
																				NELFCD	67.6632	64.6354	72.2388	55.2641	35.2757	40.9645	0.63758	2.2217e-35
																				SIVA1	52.532	41.6338	49.7087	40.3923	18.5885	17.5979	0.879181	2.337e-35
																				GLT8D1	26.9811	23.7782	27.5094	21.3388	11.5372	11.5498	0.798668	2.44426e-35
																				NELFE	29.367	29.7161	29.7848	58.5001	43.6439	45.7926	-0.735929	2.52808e-35
																				TIMM9	14.6602	13.5182	17.4101	31.6768	25.5473	30.8355	-0.937408	2.77527e-35
																				BCLAF1	29.2946	28.1848	30.2526	14.6024	20.5472	22.4211	0.622906	3.2095e-35
																				MYO5C	13.6858	14.2783	14.0815	6.73282	10.0565	9.37494	0.701891	3.26899e-35
																				CDRT4	0	0.390808	0	3.56843	0.586418	0.288422	-3.85269	3.27045e-35
																				TAX1BP1	35.0101	36.4982	37.5526	51.3514	53.6363	64.5312	-0.62563	3.44352e-35
																				PPIL2	21.3063	22.6772	21.2167	14.1636	12.6404	13.0445	0.712847	3.61554e-35
																				NARS	62.8972	58.5824	65.0759	97.7453	89.5593	97.6503	-0.602537	3.61702e-35
																				ACACB	3.39057	3.70118	2.8374	1.90757	1.88194	1.23566	0.968376	3.77495e-35
																				GKAP1	2.32431	2.46058	2.37991	5.89141	7.50643	7.24313	-1.5093	4.24024e-35
																				TOM1	22.7305	21.6407	23.6229	40.3152	34.8318	36.362	-0.707431	4.35115e-35
																				XXYLT1	9.00598	10.1332	10.4021	5.88067	4.62901	4.0931	1.00407	4.39597e-35
																				C6orf1	9.80422	9.8918	9.30274	19.9369	22.3299	22.5714	-1.15151	4.85564e-35
																				PLD1	8.11946	7.49742	7.21303	3.8063	4.8358	4.17297	0.847742	5.02563e-35
																				HNRNPDL	47.75	45.7654	57.0623	34.6315	30.0045	34.0573	0.616997	5.15267e-35
																				UBE2D2	32.2858	33.2577	39.9748	54.973	53.6366	57.1947	-0.642345	5.19233e-35
																				THAP9-AS1	5.22761	5.03896	5.41864	10.4457	11.046	11.5217	-1.05995	5.57869e-35
																				PIM1	14.0719	13.7797	24.1344	19.7231	30.7169	36.4968	-0.707945	5.5993e-35
																				TMEM141	88.472	75.3843	84.7206	85.9086	31.9939	30.3495	0.714938	5.86321e-35
																				LRRFIP1	24.6816	26.8049	26.063	27.8149	47.1614	46.1089	-0.629517	5.99009e-35
																				UFM1	22.7208	22.1125	25.2008	34.3604	36.1607	43.153	-0.685023	6.13648e-35
																				SLC27A5	5.99891	5.37733	7.15897	4.15593	1.24101	1.78211	1.31433	6.5347e-35
																				NTAN1	17.8978	16.2705	14.2151	36.2139	25.151	28.9826	-0.910001	7.11802e-35
																				TTC17	11.0205	10.4174	10.4213	12.5055	20.1664	20.4323	-0.717703	7.27814e-35
																				HSD17B12	35.944	34.9608	36.1379	23.4655	20.2193	22.5201	0.69834	7.74552e-35
																				POU2F1	3.46303	4.13285	2.78704	1.45389	2.6851	1.75227	0.831436	8.16798e-35
																				CRACR2B	7.46033	8.47004	10.9615	16.4881	15.7215	20.5426	-0.952396	8.37133e-35
																				PTPRG	12.3245	11.723	10.0553	5.07488	7.93594	7.75581	0.736104	1.19188e-34
																				ZNF367	3.20082	3.17815	1.86681	0.948157	0.813974	0.817753	1.64751	1.22912e-34
																				C1orf64	4.37317	4.21258	5.52886	1.0946	0.308259	0.226866	3.00773	1.25122e-34
																				ZCCHC8	6.03451	6.83342	6.82852	9.99012	11.2547	13.6926	-0.813987	1.34973e-34
																				UBALD2	18.4714	23.1144	28.4445	26.6992	41.5097	51.7843	-0.750485	1.36939e-34
																				WDR13	12.9203	13.7205	14.9818	26.361	20.3432	25.9058	-0.798279	1.69283e-34
																				STRN3	29.1818	28.8267	29.4607	27.0577	52.641	56.2499	-0.619262	1.85278e-34
																				RBM25	26.0224	31.1789	31.6401	15.9465	22.4147	18.3521	0.659214	1.85278e-34
																				RNF6	10.5419	10.6931	11.3569	15.0564	19.5651	21.0416	-0.755071	1.92351e-34
																				XRCC2	3.68341	4.09698	3.01213	0.770275	1.83273	1.03687	1.5974	1.92619e-34
																				ZNF410	8.39208	8.17554	9.60089	16.0959	14.5308	17.1102	-0.855255	1.98688e-34
																				TICAM1	5.05233	6.02097	7.57456	8.53944	12.0888	15.7453	-0.930752	2.09124e-34
																				ATN1	34.4458	41.7351	43.1278	38.7284	70.7876	72.407	-0.59611	2.10739e-34
																				TRIM71	30.8708	30.6043	22.4059	6.77337	26.6078	18.7044	0.721492	2.12342e-34
																				SULT1A1	134.84	123.028	141.616	134.061	60.4955	65.5749	0.611591	2.13432e-34
																				EFCAB12	2.38906	2.58145	2.64243	0.707025	0.232296	0.358202	2.47869	2.13766e-34
																				WHSC1L1	9.56141	10.6627	9.41803	10.5833	19.8795	19.4938	-0.734974	2.14303e-34
																				FLCN	9.94111	10.8505	11.5819	16.6363	18.2408	20.2328	-0.755423	2.51066e-34
																				C16orf72	17.5921	18.021	19.6966	24.0193	31.252	32.9933	-0.660108	2.6414e-34
																				AMPD3	0.630191	0.504059	0.547106	0.979725	1.95109	3.18012	-1.79592	2.7277e-34
																				POGK	9.68591	9.80318	9.76716	15.1578	17.2126	17.346	-0.754623	2.8322e-34
																				F10	45.6443	46.9993	47.0343	38.408	23.9467	21.7779	0.717363	2.9621e-34
																				DLX2	0.766003	1.01629	0.983479	2.11638	3.46171	5.04944	-1.90193	2.96824e-34
																				NGLY1	10.3466	11.0212	11.9745	17.7571	19.624	21.3367	-0.803052	3.09996e-34
																				PSPC1	36.0908	37.7759	39.8344	25.474	21.518	22.3287	0.715931	3.18157e-34
																				FAM65A	8.3964	10.9702	10.6037	10.7772	19.1992	20.5991	-0.736119	3.21755e-34
																				ARRDC2	2.87499	2.39885	3.32831	6.12238	6.33253	8.11735	-1.22449	3.39581e-34
																				STRN4	30.9246	31.1566	35.3481	45.0497	49.3108	57.4013	-0.627197	3.44652e-34
																				HNRNPD	129.814	137.878	150.829	95.6866	90.8616	93.1798	0.588484	3.44823e-34
																				MIA2	7.05317	6.53334	7.02395	2.41589	3.52086	2.61374	1.29437	3.64989e-34
																				IQCB1	9.38936	8.36961	8.36114	14.708	15.5659	17.5832	-0.860561	4.02912e-34
																				TMEM132A	7.8836	7.5052	7.99959	4.87509	2.78219	4.0247	0.988341	4.1264e-34
																				APOPT1	11.12	13.4982	11.8912	25.032	22.3797	23.4773	-0.963418	4.56445e-34
																				PWAR5	2.4219	4.73323	1.43002	0.336778	1.77119	0.460683	1.7465	4.89552e-34
																				ACSL3	51.1378	48.95	54.2267	30.2513	35.3354	36.552	0.606513	4.91956e-34
																				CLSTN1	35.9438	35.4662	37.3686	25.4133	22.3867	23.5834	0.614027	5.08511e-34
																				CPOX	14.0117	14.0345	15.041	8.57795	7.17675	7.97447	0.862479	5.34097e-34
																				PPP2R3C	16.7321	15.3607	17.056	26.3728	27.1241	31.1176	-0.769456	5.39816e-34
																				TTC39C	20.4363	21.8528	20.7371	15.7391	10.8812	11.1979	0.728014	5.7731e-34
																				CD320	84.4279	72.483	83.119	65.9445	40.7624	43.9826	0.667556	6.12468e-34
																				NEDD4L	21.3658	20.604	19.3091	15.4199	12.638	11.9322	0.618334	6.67713e-34
																				SPINK1	26.225	24.4118	28.3278	71.9316	36.2781	43.0815	-0.952435	7.51001e-34
																				TECR	102.628	108.302	120.877	86.0993	59.356	67.3985	0.640731	7.75174e-34
																				RHOU	15.8702	14.916	14.9525	22.1579	25.2705	26.206	-0.675712	8.31947e-34
																				CLMN	5.53212	5.87595	4.40622	3.1539	3.52249	2.82801	0.736249	8.58942e-34
																				DSN1	13.0343	11.2568	12.5369	6.42602	5.32217	6.82705	0.995326	8.69179e-34
																				STRN	2.3764	2.46454	2.45326	2.33873	4.9023	5.33612	-0.757994	8.89522e-34
																				GLTPD2	27.0128	27.2978	29.4066	22.1873	10.8055	11.2303	0.88941	9.8931e-34
																				IRAK2	11.2472	11.2986	13.6922	16.7985	21.2485	22.641	-0.724745	1.01856e-33
																				NPM2	12.367	13.3468	15.1329	29.7579	23.9369	24.0573	-0.928083	1.0811e-33
																				SMARCD2	64.2883	62.1978	66.1704	60.673	32.4818	32.7659	0.608154	1.13784e-33
																				TJP3	7.84268	7.02871	8.29673	5.11294	3.39486	2.66053	1.03306	1.14908e-33
																				YWHAH	56.0376	56.1098	59.3533	81.314	86.8642	98.1877	-0.62442	1.17681e-33
																				GYG2	7.92957	7.54265	9.38308	5.69745	2.78221	3.92184	0.984146	1.18112e-33
																				CCL15	6.99402	7.92467	5.42928	3.05321	0.438043	1.38892	1.94639	1.18822e-33
																				CHRD	11.8584	12.8306	18.9705	9.59738	6.90903	8.90178	0.78703	1.22712e-33
																				DHRS7	20.0171	20.5329	23.1999	42.0319	32.3493	36.1707	-0.791285	1.31614e-33
																				POLA2	4.5554	4.7047	4.82083	2.29942	1.89934	1.80154	1.22199	1.32291e-33
																				ICAM4	5.27279	4.49228	5.53201	1.62362	0.896896	1.08719	2.05886	1.5227e-33
																				GLRX3	38.8562	31.8518	37.6373	65.9786	50.7735	60.8947	-0.704547	1.52946e-33
																				BCAR3	7.98143	7.1398	7.77345	12.082	13.292	15.8499	-0.830268	1.67715e-33
																				RBL1	7.12529	6.39145	5.86376	2.76045	4.28461	3.59327	0.888598	1.71719e-33
																				A1CF	21.3599	20.6086	17.6874	10.3395	15.5993	13.3777	0.614528	1.8361e-33
																				MAOB	32.2678	30.6628	33.1439	25.9081	16.4302	17.0153	0.687683	2.26374e-33
																				SCARB2	21.2683	20.0872	19.0178	28.4081	32.4504	33.1078	-0.62848	2.31621e-33
																				COX20	11.5316	13.5673	12.9983	7.99289	6.1447	6.00659	0.906904	2.45713e-33
																				BUD31	26.9475	25.2377	29.6395	56.3845	41.5676	44.1017	-0.793398	2.55435e-33
																				CBL	4.11726	4.0318	3.35028	3.03153	8.42401	7.77896	-0.716857	2.64366e-33
																				FAM135A	5.78843	4.96968	4.61881	4.90784	10.659	11.4193	-0.780414	2.80696e-33
																				ALDH4A1	76.0712	72.1768	75.3645	64.5711	40.3782	44.218	0.585858	2.83994e-33
																				USP13	6.1515	5.88605	5.62245	3.48096	3.31203	3.32642	0.807383	2.88638e-33
																				PRKAB2	21.8261	19.9314	17.6272	23.4698	34.1376	34.3092	-0.617612	3.2752e-33
																				MAP2K2	75.1699	75.2885	87.1041	147.653	95.7949	118.132	-0.600471	3.31157e-33
																				SMEK2	19.0384	17.6289	18.7562	24.0992	30.6589	31.1188	-0.619292	3.35302e-33
																				ZC3H8	5.19078	5.17283	4.69069	10.0958	11.6718	12.6425	-1.18116	3.74498e-33
																				CD22	0.821567	0.811114	0.64308	2.03535	3.04232	2.92046	-1.79362	3.81587e-33
																				CPLX1	0.720475	0.791037	0.876995	2.63335	3.14088	4.04106	-2.00608	3.94483e-33
																				CDON	3.39989	3.5243	2.71364	3.4286	6.96451	6.77307	-0.812732	3.95375e-33
																				STPG1	1.79273	1.89129	2.19022	4.13175	4.68337	6.46476	-1.34975	4.0287e-33
																				APOF	3.08361	2.24222	2.77135	0.69346	0.167392	0.287452	2.73629	4.08396e-33
																				TNRC6C-AS1	2.67405	2.90059	2.37984	3.96604	7.07891	6.98049	-1.1573	4.36477e-33
																				ECT2	11.8296	11.3055	11.6304	5.68591	7.2837	7.1667	0.806449	4.42935e-33
																				ARFGAP2	20.1721	18.1305	20.7754	14.1702	10.8033	10.2016	0.745568	4.67724e-33
																				LSM3	44.8234	38.1044	44.4176	29.0935	17.8134	18.6994	0.942275	5.09826e-33
																				PKI55	2.05453	1.94069	1.59087	0.372666	0.407871	0.4213	2.21486	5.50972e-33
																				ZNF205	6.25016	6.18973	8.00073	13.3703	13.0123	14.108	-0.968217	5.84756e-33
																				DYM	15.5656	14.0503	14.8561	23.9227	23.1443	27.4676	-0.733272	5.9753e-33
																				UQCC2	14.0823	11.5032	15.0766	32.9045	20.664	22.3621	-0.900628	6.26952e-33
																				ANP32A	62.4695	64.4451	68.7533	52.1911	38.7006	37.1532	0.612043	6.9619e-33
																				MPC2	29.2941	24.4049	31.2308	25.1061	13.3882	12.8191	0.712602	7.03431e-33
																				MIXL1	9.51828	9.79825	10.5968	6.28984	4.01857	3.38498	1.1008	7.11922e-33
																				TSC22D2	6.54461	7.55612	7.81576	8.56486	13.4975	15.2575	-0.746644	7.36891e-33
																				KHDRBS1	63.4967	57.264	62.0682	39.4393	38.3483	42.7093	0.611246	7.49286e-33
																				TSG101	30.2865	28.6285	32.8023	55.0803	45.482	49.2907	-0.701636	7.58618e-33
																				ATP5G1	122.551	104.477	127.91	116.738	47.11	51.5348	0.697463	8.70953e-33
																				AGO2	8.75859	7.8747	5.65046	7.20676	17.283	15.0706	-0.804542	9.47181e-33
																				EIF3D	70.2551	63.1256	71.5958	109.698	92.7877	109.584	-0.597288	1.02e-32
																				NLGN2	2.51936	2.62203	3.56652	0.91688	1.25335	1.26181	1.38098	1.05251e-32
																				LCMT1	18.3783	16.9415	18.8897	39.5056	24.4367	31.7841	-0.822111	1.0889e-32
																				C21orf58	1.97811	2.42785	1.96405	0.634794	0.337355	0.305575	2.24826	1.11033e-32
																				CFB	73.1956	70.1658	76.9285	58.8111	46.4624	40.494	0.597191	1.11033e-32
																				TTC39A	3.7409	3.01648	3.70395	6.63758	7.34263	9.2204	-1.11897	1.15876e-32
																				PDLIM3	2.79049	1.87136	2.15759	4.98998	5.63287	6.17924	-1.27157	1.27088e-32
																				YRDC	8.42668	7.82445	10.8559	15.6071	14.5769	21.6616	-0.908456	1.30561e-32
																				TSPAN7	6.5126	4.85777	4.81222	11.5409	10.3866	12.8758	-1.09307	1.44852e-32
																				CLCN5	9.49417	9.87594	8.22164	5.09964	6.47867	5.75893	0.680701	1.54476e-32
																				ECI1	44.917	38.3922	42.2353	100.869	48.6616	55.2141	-0.714386	1.5749e-32
																				MGC12916	17.8398	14.4464	14.1725	11.2406	6.81751	6.29517	0.909384	1.78873e-32
																				FAM219A	5.48821	6.85321	6.68169	8.5272	12.8017	12.8528	-0.82851	1.81906e-32
																				CHFR	8.29913	7.98882	9.31285	13.3789	15.3993	15.9178	-0.786502	1.84465e-32
																				CCDC91	3.18813	4.18213	3.81207	6.54429	9.48697	8.76822	-1.13561	2.09939e-32
																				NEK1	1.87799	1.6572	1.47154	2.52842	4.19112	4.23842	-1.10231	2.33767e-32
																				PYROXD1	3.64645	3.33556	3.79638	6.0136	7.23893	7.84814	-0.946256	2.46505e-32
																				HNRNPA0	65.6	71.3021	77.3662	46.4397	45.7497	51.0258	0.590173	2.982e-32
																				RUSC2	3.20075	3.50524	3.55669	3.9103	7.13973	8.21224	-0.8777	2.99547e-32
																				TOP2B	27.7961	26.564	25.9424	16.5836	19.0279	16.9066	0.621753	3.01959e-32
																				PIM3	26.3078	25.8342	35.2958	43.7406	43.5157	50.643	-0.642611	3.0604e-32
																				MED10	16.0036	16.2189	17.4152	32.4481	26.7796	34.1483	-0.905246	3.58637e-32
																				APCDD1	6.38235	6.2198	5.99152	3.25942	2.73513	1.86231	1.22397	3.58787e-32
																				DOPEY2	2.01379	2.39019	2.18765	2.68321	4.59599	5.31675	-0.910211	3.84847e-32
																				AQP7P3	1.83755	1.60988	2.31414	10.1712	6.96686	12.7399	-2.34209	3.96162e-32
																				IL1RN	9.68054	10.0821	11.3106	6.5591	4.03622	3.37244	1.12491	3.96597e-32
																				DTD1	28.5191	26.0506	30.7378	56.5456	37.5678	47.3971	-0.726423	4.05824e-32
																				JAK2	1.41882	1.31715	1.27774	2.33198	3.30952	3.82249	-1.2095	4.35592e-32
																				SMG1P2	0.728444	0.85645	0.922244	3.52984	2.51553	1.51399	-1.61909	4.50896e-32
																				IL1RAP	7.50768	7.18917	7.58789	3.47002	4.39749	3.95839	0.932588	4.51285e-32
																				MOSPD3	16.7509	19.6887	21.5743	11.582	8.08517	8.23895	1.04051	4.61643e-32
																				DRAP1	55.535	55.4527	62.5769	103.372	83.3169	89.7041	-0.666001	4.69544e-32
																				GYLTL1B	12.048	11.3338	13.3008	7.37647	5.73792	6.24464	0.922036	4.73425e-32
																				MIIP	9.71486	9.91494	10.1464	21.6661	14.9073	18.9421	-0.902559	5.16525e-32
																				CYSTM1	65.3084	58.0966	64.7121	119.631	81.8503	98.3197	-0.668446	5.40658e-32
																				CLIP2	15.3434	15.5398	18.0548	19.4611	24.8323	31.6962	-0.617917	5.4461e-32
																				FOXQ1	42.5812	42.3951	41.0431	52.7893	67.8757	73.6544	-0.612501	5.6287e-32
																				USP2	5.2214	6.29864	7.50971	2.90929	2.92139	3.59939	1.02897	6.06218e-32
																				MAP2K3	53.6	55.6621	60.4245	43.9193	31.0308	35.1879	0.624285	6.40284e-32
																				ATF6	6.28576	6.17291	6.28296	8.87217	10.4891	11.193	-0.692108	6.52939e-32
																				SCARF2	4.92202	5.24485	5.40708	9.60987	9.56924	9.85355	-0.891607	6.77265e-32
																				GPCPD1	1.80275	2.16855	2.04052	2.99645	4.58571	4.98981	-1.0426	7.00147e-32
																				SOS2	4.27523	3.93062	4.25093	4.44717	8.49436	9.61196	-0.82113	8.0832e-32
																				ART4	5.93842	6.33267	5.69105	1.8031	1.35025	2.08937	1.76781	8.41014e-32
																				CDA	20.7752	19.9762	22.4942	45.7622	30.3245	37.7836	-0.84934	9.89745e-32
																				MEF2A	4.7227	5.35018	5.34307	5.81923	10.0619	10.8792	-0.771978	9.91548e-32
																				ATP5D	94.0521	91.4662	114.511	93.2811	44.9084	48.1628	0.671482	1.02221e-31
																				FBRS	26.4369	30.466	35.3481	37.4408	48.3442	57.3327	-0.618442	1.10153e-31
																				PNPLA8	3.07862	2.34904	3.05939	4.23607	5.9514	6.77247	-0.959754	1.23051e-31
																				PIF1	2.86547	2.65408	3.6422	1.14451	0.832644	0.685272	1.77137	1.26943e-31
																				MPC1	58.1585	52.3812	59.6583	37.1324	29.7664	35.0796	0.743771	1.28389e-31
																				SLC19A1	28.4957	28.8091	30.6299	21.6589	17.1159	16.0037	0.680707	1.28842e-31
																				DCLRE1B	3.96783	3.86497	4.13152	1.76604	1.5932	1.67504	1.25171	1.32661e-31
																				REXO1	13.9866	14.1386	15.8568	19.545	23.4168	26.4226	-0.643015	1.33775e-31
																				RAB22A	6.4595	6.84345	6.13109	8.95102	10.927	11.1872	-0.667425	1.54727e-31
																				CCDC174	4.22132	4.27282	4.27289	7.80849	9.77457	7.97715	-0.98951	1.70716e-31
																				ACTR10	8.66992	7.21915	8.93686	16.301	12.8542	15.7918	-0.844947	1.72011e-31
																				MAPKAPK2	19.7121	23.8017	25.1914	35.0673	33.402	39.1576	-0.639686	2.13208e-31
																				TTK	4.65594	4.4471	5.40797	1.99916	2.10328	1.94664	1.27712	2.14578e-31
																				FAM43B	3.11744	2.95206	3.4392	1.31237	0.845203	0.668854	1.72014	2.28278e-31
																				DOCK1	9.74538	8.81383	9.14617	4.79356	5.43145	6.74759	0.725395	2.32962e-31
																				WBP1	41.287	38.368	44.8763	33.5184	18.8529	21.1116	0.747647	2.46376e-31
																				TP53I13	15.6739	14.8974	18.6212	31.8194	27.0485	27.4754	-0.803015	2.47528e-31
																				MEMO1	23.6239	20.9494	24.3833	37.3357	35.5787	40.433	-0.704109	2.48169e-31
																				ERCC6L	1.67418	1.5226	1.63899	0.322714	0.613454	0.284263	2.01786	2.54029e-31
																				PTPN21	2.54055	2.53229	2.43742	2.6954	5.65174	6.16666	-0.915182	2.61744e-31
																				PIK3R3	2.27422	2.01204	2.09521	0.695409	0.798659	0.824243	1.47905	2.64492e-31
																				ASB9	2.54069	1.73425	2.72819	0.698536	0.0808789	0.15794	2.78625	2.65841e-31
																				STAM	12.1156	12.6062	12.9832	14.9522	21.0375	25.2006	-0.679739	2.76701e-31
																				CYP24A1	3.4868	4.07442	3.2111	5.78863	8.18983	7.92907	-1.01583	2.79279e-31
																				CD302	5.54437	5.79942	4.96281	3.1545	2.5867	2.07677	1.04138	2.95425e-31
																				CASP8AP2	3.06125	3.12897	2.70704	0.83029	1.62647	1.77336	1.1115	3.02505e-31
																				PIP4K2C	15.3135	14.1008	16.2957	21.842	23.6844	28.3603	-0.676512	3.34335e-31
																				CHD1L	36.0058	34.1223	36.554	25.5198	19.9557	22.9722	0.643851	3.44528e-31
																				VRK1	8.3268	9.89796	10.6565	5.18444	3.30599	4.14752	1.17529	3.63519e-31
																				CHMP1B	15.5554	15.8188	18.0295	22.0278	25.9621	31.7099	-0.672672	3.67588e-31
																				MMS22L	2.20428	2.08224	1.84586	0.793708	1.02359	0.953678	1.16173	3.7495e-31
																				ARID3B	7.19576	8.1482	7.85194	9.05451	14.6563	15.5617	-0.740105	3.8751e-31
																				TAGLN2	17.012	13.8093	15.9549	29.1765	23.7879	30.3603	-0.821236	3.87901e-31
																				NBL1	6.91242	6.98878	7.69912	15.3457	9.86052	16.533	-0.947036	3.96468e-31
																				PANK1	5.2436	4.30093	5.30234	3.31445	2.5209	2.21543	0.878926	4.19814e-31
																				REL	3.42118	4.00609	2.90873	0.791798	2.74864	1.81932	0.990692	4.28493e-31
																				C22orf23	0.815549	0.843514	0.854034	2.5644	3.53066	4.74291	-2.0693	4.40332e-31
																				HES4	9.01639	8.90837	10.9879	22.8206	19.7503	18.0747	-1.06244	4.85378e-31
																				FLAD1	11.7294	11.3005	11.2198	22.0673	17.904	21.1362	-0.833333	4.85378e-31
																				SCRN2	10.6907	8.80248	11.4863	6.4123	4.20746	3.44058	1.12354	5.34231e-31
																				SP6	0.256381	0.477309	0.223732	0.746444	1.77839	2.09783	-2.26529	6.81663e-31
																				AKTIP	8.66397	8.23728	8.9808	16.2205	15.1012	16.1096	-0.865166	6.83665e-31
																				CSF1	3.49812	3.59575	3.6865	5.75912	6.73202	8.51619	-0.943047	7.0508e-31
																				USP47	6.77339	6.21781	7.02902	8.77802	11.5874	11.7008	-0.662319	7.05868e-31
																				CPEB3	0.852798	0.823238	0.852615	1.33402	2.9958	2.30542	-1.34652	7.65284e-31
																				CHERP	35.3924	37.3751	41.1662	19.3672	27.2344	29.2225	0.603513	8.00674e-31
																				ECHS1	108.107	92.4227	105.087	106.191	44.3068	49.967	0.596793	8.04219e-31
																				MT1A	27.4856	26.6733	26.5546	16.9908	5.84441	8.14973	1.32142	8.62369e-31
																				CLCN7	20.2488	18.8338	22.4388	33.3063	27.5823	33.6903	-0.610787	8.76511e-31
																				PLCB3	6.96902	7.20799	8.07404	4.64625	3.88765	4.32525	0.79405	1.03984e-30
																				RPS6KA4	14.4903	15.3227	17.3187	24.5489	23.4776	27.6861	-0.67306	1.05574e-30
																				RNASET2	60.3293	65.1301	60.7821	57.2062	30.231	28.8175	0.660073	1.17712e-30
																				TIA1	14.5826	13.4862	13.2947	8.9253	9.21619	7.25831	0.707504	1.19935e-30
																				DUSP12	11.689	10.3795	12.1291	24.8219	19.5251	21.1866	-0.93331	1.31479e-30
																				FAM8A1	19.4782	18.4469	19.0315	11.8796	11.7395	12.815	0.654103	1.44813e-30
																				APOL1	14.4591	14.7831	13.0709	10.3916	7.75961	5.99462	0.791211	1.61978e-30
																				DUSP13	1.74564	1.77773	1.37492	5.50462	4.33351	7.31202	-1.8103	1.64209e-30
																				PMAIP1	1.59116	1.31658	1.94577	3.74969	4.75191	6.3257	-1.55783	1.73587e-30
																				PANX2	4.63531	4.51853	5.3332	6.72809	9.79476	11.4454	-0.916071	1.92922e-30
																				NFKBIB	17.8731	18.3965	19.8566	29.0258	32.0657	33.7134	-0.743488	1.98477e-30
																				SETD8	11.9279	12.4478	13.3021	18.7134	21.5285	22.5304	-0.723174	2.05282e-30
																				EPT1	19.8921	18.5652	17.5122	10.1743	14.2224	12.8882	0.599583	2.30395e-30
																				EIF5A2	1.60859	1.48637	1.27401	2.36218	3.26445	4.10532	-1.13242	2.60003e-30
																				SPC24	9.22839	7.17308	7.30853	1.38955	1.871	1.29598	2.39222	2.61464e-30
																				PITPNM2	7.47864	7.64211	7.73114	8.64144	12.9579	14.9965	-0.660217	2.75743e-30
																				UGT2A3	23.251	19.3639	21.6554	16.897	12.058	10.6453	0.692712	3.37876e-30
																				MYCL	0.548153	0.304979	0.334295	1.17989	2.09781	2.23373	-2.1502	3.61466e-30
																				GALNT2	30.9538	31.5955	32.3809	22.2995	19.8757	20.7583	0.598628	3.61797e-30
																				PGM1	38.7792	35.7786	40.1585	28.4201	21.2657	24.1401	0.638264	3.70497e-30
																				SOCS7	7.38177	7.43566	6.66266	7.28282	13.4157	13.3623	-0.647017	3.70853e-30
																				TSPAN9	11.754	12.4393	11.8207	9.35122	6.46047	5.67999	0.729709	3.75863e-30
																				ZCCHC14	14.0799	14.7357	14.8255	7.49701	10.612	10.1993	0.64081	3.76255e-30
																				RNF144A	10.7665	11.9135	11.0012	6.98987	6.95872	6.85588	0.699134	3.77416e-30
																				GALNT1	25.7804	23.1983	24.8525	17.2959	13.8277	16.4476	0.639437	4.10786e-30
																				FILIP1L	6.11851	7.91678	7.50475	7.68095	15.3211	14.8843	-0.790959	4.26059e-30
																				TCOF1	24.9075	28.1671	30.2609	16.8083	19.0617	19.3777	0.603551	4.32276e-30
																				DHX33	19.3175	18.8111	18.7409	10.7173	13.3552	12.9662	0.631966	4.50402e-30
																				ESPN	35.3827	39.4822	37.7387	34.3501	21.289	18.4629	0.595147	4.6633e-30
																				SRSF12	1.00821	1.02193	1.23566	2.0352	3.01564	4.06167	-1.43358	4.68597e-30
																				KIAA1217	9.73328	10.8146	9.44305	4.68413	7.02404	7.02728	0.697089	4.78203e-30
																				DDX6	24.2908	21.6907	21.2001	9.96536	17.1267	17.6286	0.607732	4.80047e-30
																				BCL7B	19.5423	18.9039	24.0499	32.0022	32.3391	39.1005	-0.709184	4.94505e-30
																				VPS11	12.2972	10.4421	10.8979	19.9434	16.9297	18.4658	-0.711885	5.01631e-30
																				LOC613037	17.9394	26.1635	12.3138	22.94	37.5703	27.4872	-0.645957	5.55151e-30
																				C9orf89	10.2487	10.9968	11.9402	27.598	18.0337	22.5215	-1.04574	5.66916e-30
																				RAB42	11.2352	12.6743	11.5394	4.3345	5.41444	4.55085	1.31799	5.97053e-30
																				NUP205	14.9644	12.7953	13.794	6.93029	9.50401	10.2699	0.658883	6.19378e-30
																				SSBP4	20.5952	18.8876	23.3727	15.4025	9.22875	10.9794	0.810333	6.41419e-30
																				PPL	3.31322	4.12429	3.78251	4.1309	7.27149	8.3434	-0.793072	6.42456e-30
																				ZNF165	1.9217	1.8516	2.42427	4.19327	4.80653	6.87883	-1.3181	6.90928e-30
																				PIM2	7.67854	8.19642	8.73808	4.11872	3.47972	3.88787	1.09905	7.59432e-30
																				DTYMK	43.4904	37.106	45.4318	36.2191	16.4647	22.6975	0.725434	7.79986e-30
																				ACSM3	5.36082	5.62061	4.38976	2.21686	1.92715	1.43617	1.43537	8.16047e-30
																				FGL1	95.3685	88.0805	105.337	98.055	46.3495	46.0504	0.589659	8.35603e-30
																				LOC100129034	7.71163	8.44558	7.76499	4.56966	5.66469	3.86171	0.768374	8.52558e-30
																				PPT2	9.47794	8.61683	10.7674	5.57377	4.06292	4.0617	1.06986	8.90748e-30
																				FAM111A	4.68458	4.68534	4.70586	2.93656	1.69138	1.71849	1.11782	9.61289e-30
																				ABCC5	5.4282	4.97046	5.22627	6.50796	9.73942	11.1127	-0.781693	1.0055e-29
																				FAM110B	1.75856	1.71839	1.88376	3.12075	3.87264	4.93495	-1.12528	1.05599e-29
																				DIXDC1	6.79888	6.09886	7.36342	3.51239	3.0055	4.05053	0.952447	1.12112e-29
																				ERAP2	6.12385	6.16281	5.95758	4.2279	2.91125	2.83021	0.855328	1.12145e-29
																				DNA2	2.773	2.24152	2.54162	0.821426	1.02268	0.972062	1.4501	1.30344e-29
																				MTUS1	32.4805	33.3204	29.7734	18.798	23.1191	21.5756	0.600654	1.32705e-29
																				TGIF1	20.5323	19.7639	24.7042	27.6253	35.1819	44.7025	-0.700739	1.35901e-29
																				AFTPH	10.2748	9.64425	11.2671	14.4359	16.7677	19.3595	-0.678948	1.43537e-29
																				LOC101927136	0.656076	0.77143	0.537736	1.27075	2.44617	3.04047	-1.75377	1.43912e-29
																				TMEM192	6.50365	7.58976	6.86269	8.91501	12.8317	13.4041	-0.732349	1.50447e-29
																				SLC16A10	2.04743	2.41151	2.50868	0.875906	0.59201	0.363079	1.88305	1.61727e-29
																				SYN3	4.08738	5.19987	4.18819	1.52324	2.48535	1.53906	1.29078	1.69052e-29
																				NBPF15	5.06223	5.56782	4.23412	8.01193	8.81485	9.28563	-0.812721	2.02233e-29
																				TMEM54	1.54846	0.925341	1.28121	4.06079	5.68786	6.91028	-2.08579	2.39166e-29
																				RB1CC1	9.75963	9.59016	9.17085	9.68613	16.8234	18.0568	-0.624918	2.62648e-29
																				MTMR12	15.9037	15.4938	16.9378	8.80829	10.7429	11.5099	0.654495	2.85786e-29
																				AGO4	2.13548	2.61577	2.41621	2.86503	5.28399	5.17528	-0.871001	2.85935e-29
																				ITPKC	8.4509	7.54863	8.80092	14.9432	12.5189	14.4525	-0.747774	3.3341e-29
																				PIK3IP1	3.01801	2.8247	2.71716	0.944945	0.554944	0.859823	1.83678	3.35694e-29
																				BRCA2	2.7252	2.52525	1.89887	0.693384	1.76375	1.36473	0.942573	3.4506e-29
																				ATP5J2	174.776	166.828	204.09	163.454	90.5859	97.9176	0.624294	3.45451e-29
																				CHEK1	9.13987	8.1723	8.77229	5.11614	4.29674	4.53484	0.904542	3.52723e-29
																				DEK	42.4027	44.5834	48.4009	25.2581	30.8088	34.1092	0.600667	3.53248e-29
																				FAM63A	8.93793	8.49655	8.61924	5.22446	4.13442	3.54635	1.00145	3.6206e-29
																				GINS3	6.92755	6.87158	7.64227	3.2919	2.95636	3.28782	1.17476	3.7479e-29
																				FRA10AC1	3.80897	4.18126	3.60063	7.35483	7.33813	8.20843	-0.981674	3.85194e-29
																				LACTBL1	2.66276	1.91335	1.95678	0.42435	0.165468	0.202963	2.96804	3.89739e-29
																				FAM96B	59.0399	52.5312	63.1016	113.369	79.2076	87.4824	-0.677652	4.0542e-29
																				ARID5A	9.48866	10.3473	10.798	16.8372	15.9289	20.6905	-0.792843	4.07134e-29
																				MAGT1	30.9867	32.3744	31.284	21.5826	20.2161	21.0582	0.596547	4.16546e-29
																				ALDH16A1	14.7776	14.2094	15.9409	10.5219	8.02918	8.20881	0.744946	4.25527e-29
																				KRT23	23.6131	21.938	28.0361	17.8714	10.2976	16.6681	0.71527	4.26287e-29
																				SMC1A	14.1459	15.1061	14.0371	6.48222	11.5245	11.0154	0.59529	4.30044e-29
																				PCDHB2	5.84975	6.00224	6.95193	2.82415	2.31295	3.64694	1.1112	4.66906e-29
																				RHEB	34.7071	32.8305	35.2899	53.7838	48.9313	55.4376	-0.612294	4.71754e-29
																				ATF7IP	1.66455	2.09216	1.75199	0.707372	0.974432	0.79521	1.16168	4.86031e-29
																				PIK3C2B	2.89403	2.77987	2.36067	1.23408	1.35885	1.34725	1.03425	5.29868e-29
																				DZIP1	5.62938	5.59981	5.50558	3.39816	3.35103	3.06058	0.773951	5.3573e-29
																				C6orf47	3.84253	3.97429	4.12704	7.68891	8.08574	8.87525	-1.03294	6.15874e-29
																				ZNF714	4.50319	5.57738	3.42534	1.61233	3.17773	2.15879	0.972709	6.1781e-29
																				SCYL2	8.68623	8.36312	9.66092	11.0382	15.9678	17.223	-0.703604	6.24411e-29
																				CORO1B	35.3836	34.6999	37.6431	62.4927	46.439	56.8055	-0.616193	6.25144e-29
																				MBP	4.27061	3.87094	4.05956	5.53415	8.08091	8.4427	-0.828772	6.57603e-29
																				LRRC3	18.571	20.85	17.3769	12.0338	11.127	10.8834	0.735552	7.06033e-29
																				GMNN	28.9255	25.9562	27.6754	20.6578	11.4832	13.7933	0.827903	7.16282e-29
																				TAF1D	19.3073	21.3393	21.146	25.8788	39.0115	40.257	-0.747539	7.23421e-29
																				SHFM1	78.2103	89.6378	110.372	69.1425	45.3932	51.7702	0.735778	7.84479e-29
																				NFATC2	7.15314	6.54389	5.79614	2.99346	4.949	3.72253	0.762081	8.15562e-29
																				ARHGAP1	35.2704	37.0268	39.548	25.3055	23.2497	25.9975	0.592689	8.37685e-29
																				CNNM1	2.51835	3.12438	2.62288	1.24323	1.40688	1.10877	1.13263	8.66027e-29
																				THOC3	34.8426	30.4483	31.5922	25.7114	15.7129	17.3485	0.710011	9.2389e-29
																				SIK3	7.97876	8.30912	8.44429	8.15564	15.8855	15.1842	-0.643729	9.63633e-29
																				KHK	38.0628	34.2421	40.0768	42.7257	15.3912	14.1427	0.610437	9.77544e-29
																				LINC00923	20.6768	15.8321	18.5783	12.221	8.00434	8.42111	0.933902	9.89895e-29
																				ATG3	18.4362	19.7423	20.6218	33.9244	30.8631	32.7708	-0.725615	1.06083e-28
																				HSPBAP1	1.48389	0.729018	0.776958	3.48505	3.50403	3.7966	-1.8214	1.07182e-28
																				CCDC93	11.1054	11.0566	9.0441	11.0631	18.6688	18.2792	-0.607548	1.08983e-28
																				ACSM2A	2.70957	2.39659	2.74158	1.38962	0.464261	0.510285	1.66205	1.15961e-28
																				TNFSF14	1.68081	2.52115	1.71365	0.378541	0.604949	0.322083	2.16632	1.18808e-28
																				HNRNPH3	37.6157	46.4287	43.8991	29.9199	27.1691	26.7614	0.611603	1.37791e-28
																				TOMM6	79.1921	71.9714	82.3588	70.0642	34.7229	42.005	0.655972	1.39881e-28
																				CCDC170	2.29636	2.82148	2.63164	1.19336	1.14446	0.922495	1.23818	1.44245e-28
																				GTF2E2	16.335	15.0844	17.0604	30.8382	23.9006	27.8449	-0.763455	1.45873e-28
																				RELB	5.14884	5.69871	5.60797	11.5722	9.74546	10.4855	-0.953457	1.52382e-28
																				TPSB2	0.104658	0.129896	0	1.17788	2.26254	3.27025	-4.76191	1.54742e-28
																				TSPAN4	19.4513	17.6614	22.5932	14.014	9.03119	9.20867	0.878277	1.78212e-28
																				NDC80	6.45786	5.75447	5.95982	2.93116	2.50899	2.20686	1.24234	1.7974e-28
																				SLC30A10	7.15601	6.5499	6.44492	4.62169	2.61695	2.47013	1.02074	1.8503e-28
																				KIF18A	2.18292	2.27234	2.98236	0.820064	0.831401	0.815836	1.60787	2.00037e-28
																				DNAJC22	15.3104	15.8444	16.2016	9.53296	9.74231	10.7578	0.667082	2.14505e-28
																				ARFGAP3	20.114	17.5021	20.8686	27.7607	29.3211	34.372	-0.629015	2.32551e-28
																				RAB2B	8.71185	8.99014	10.8522	13.5133	16.9539	17.726	-0.734105	2.38536e-28
																				TUFT1	5.34576	5.19727	6.03381	7.80906	11.274	11.2822	-0.845507	2.40845e-28
																				PCOLCE	13.9207	13.4702	14.5029	9.18533	6.27796	5.94652	0.95208	2.4205e-28
																				ZCWPW1	0.956911	0.919689	0.880023	3.92795	2.56734	2.76025	-1.76631	2.49841e-28
																				CA5A	14.116	15.7751	16.3796	11.2652	5.90968	3.90947	1.0829	2.52573e-28
																				DENND5A	12.8566	13.5437	15.641	15.6436	21.8781	27.1585	-0.602216	2.82803e-28
																				FLVCR1	8.71456	9.48038	8.64274	5.40433	6.15939	4.87778	0.71151	2.94205e-28
																				GLTP	11.9535	16.2253	13.725	19.5048	22.3243	27.0894	-0.712298	3.60831e-28
																				FAM19A5	11.4	10.906	10.9129	8.65993	5.40578	3.93825	0.854499	3.61456e-28
																				DERL1	15.0068	15.9784	16.1186	21.2872	24.1142	28.5208	-0.637628	3.6228e-28
																				BIRC2	17.915	16.1043	17.5387	24.4035	27.736	28.9395	-0.639198	3.64284e-28
																				ENTPD7	6.10665	6.48299	5.8182	2.84671	4.2956	4.18128	0.721121	3.67701e-28
																				LHFPL2	12.5152	11.0661	11.0629	13.5924	19.3991	20.9607	-0.621279	3.86581e-28
																				RGS14	6.63083	5.94551	6.03139	13.2765	10.6384	10.6373	-0.894788	3.93198e-28
																				DYNLT3	4.15534	3.76626	4.09696	7.51359	7.1333	10.6105	-1.05123	4.19954e-28
																				TMEM170B	1.38832	1.90874	1.13318	0.553597	0.749131	0.493653	1.28696	4.33847e-28
																				RABGGTB	36.3849	34.3337	34.3332	64.7189	49.2429	49.0621	-0.633632	4.49099e-28
																				CTBP1-AS2	8.48621	8.54841	9.01859	4.96888	4.39399	4.4374	0.917509	4.49152e-28
																				CAMSAP2	2.82007	3.02668	2.64818	2.50474	6.13042	6.38082	-0.789868	4.67802e-28
																				GPHA2	7.87639	5.57121	6.96504	2.34822	0.743964	1.36882	2.14466	5.58524e-28
																				RBPMS2	0.573701	0.787	0.758872	1.49097	3.2442	4.163	-2.01672	5.83705e-28
																				FAM84B	4.77847	4.86807	3.97011	2.22433	2.52442	2.4452	0.926042	5.86895e-28
																				PXK	2.79502	2.76517	2.82794	5.37791	6.09791	6.3592	-1.07304	6.02381e-28
																				ANK2	2.63048	2.71575	2.01886	1.03728	1.33159	1.31504	1.00875	6.17696e-28
																				C7orf26	11.3317	10.9605	12.4352	19.2776	17.1266	22.5569	-0.750931	6.50739e-28
																				TAZ	9.87757	8.22626	9.97306	18.3153	14.8153	17.4456	-0.838367	6.64397e-28
																				FBXO30	5.7791	5.85458	4.30094	6.73348	11.1883	9.50003	-0.771652	6.97108e-28
																				C18orf8	5.23417	5.59054	6.92461	10.2336	10.117	13.8326	-0.923322	6.9763e-28
																				ITGA1	6.65211	5.61798	6.05094	3.19937	3.42613	3.50879	0.869415	8.69323e-28
																				DTNA	6.46395	7.1034	5.69824	9.52542	11.4418	12.0376	-0.771185	9.01211e-28
																				H3F3AP4	125.297	93.273	106.573	97.1176	52.4003	66.8433	0.585094	9.11069e-28
																				PRADC1	10.0802	9.86034	13.1468	7.14417	2.27465	4.02693	1.25666	1.02483e-27
																				TMEM106C	36.2505	29.1774	35.9622	26.5605	16.187	19.3878	0.701559	1.245e-27
																				JARID2	4.75589	5.86309	5.02395	2.40968	3.25576	2.99656	0.864863	1.26823e-27
																				EAF1	10.939	11.7417	11.6319	14.1521	17.9027	21.7185	-0.63291	1.30139e-27
																				ZNF593	40.9845	38.4695	41.0071	86.1098	53.8572	61.5452	-0.748479	1.33564e-27
																				FOXA1	32.9229	37.1192	35.2244	19.735	23.251	27.6201	0.589782	1.3526e-27
																				ZFPM1	7.8814	8.45172	9.50757	12.2524	16.2617	14.7142	-0.725024	1.38988e-27
																				CHIC2	8.48725	6.10197	10.0198	15.8146	14.909	19.7263	-0.998362	1.4449e-27
																				GALK1	50.6609	44.4202	47.1156	47.612	19.7267	21.9522	0.646284	1.45986e-27
																				SLC40A1	13.5414	11.5475	11.3796	16.3598	18.0106	24.0242	-0.662268	1.58036e-27
																				WNK4	4.97125	5.59798	5.29677	2.08556	2.69448	3.41872	0.975532	1.59419e-27
																				TATDN3	1.89898	2.19134	1.70818	4.12168	4.66286	5.4838	-1.2962	1.65805e-27
																				DYNLT1	29.689	26.7464	28.2128	57.9929	42.7414	44.3661	-0.779689	1.70268e-27
																				PALM3	4.93641	7.70036	7.23144	3.66923	2.96195	2.18769	1.1435	1.72013e-27
																				RAPH1	4.22056	5.14942	4.55991	3.38845	9.9578	9.13611	-0.664339	1.79534e-27
																				ELMO2	14.1666	13.4666	13.4972	21.4246	20.0721	22.8243	-0.636979	1.8009e-27
																				HSD17B14	0.334176	0.35551	0.222188	2.62417	3.04373	2.43364	-3.14208	1.83747e-27
																				ADAM17	9.21617	8.8463	9.51604	9.239	17.1689	19.0043	-0.689895	1.85775e-27
																				ZRANB1	6.89211	7.25916	6.91146	9.54769	12.2294	12.4911	-0.689411	1.8621e-27
																				IKBKG	30.1769	29.3989	33.5081	46.295	44.9206	50.5152	-0.595833	2.02604e-27
																				TOX3	16.8377	16.4857	19.7983	15.8184	31.6189	35.4158	-0.613338	2.16851e-27
																				CCNJ	7.30719	6.70763	5.9259	7.92523	12.5854	12.9489	-0.726376	2.42693e-27
																				TFF3	6.53591	6.5327	6.40689	2.90994	1.70727	0.87116	1.76692	2.4823e-27
																				TMA7	142.041	181.225	238.742	140.548	116.712	111.341	0.610479	2.49449e-27
																				MPP7	5.1515	4.66454	4.89927	3.0215	2.69557	2.14308	0.900854	2.71054e-27
																				CDH16	9.54666	9.67544	8.5872	6.41647	4.49239	4.03887	0.873525	2.79116e-27
																				ATP6V0A2	3.86759	3.67452	3.76036	5.33482	6.7695	7.08823	-0.746175	3.10801e-27
																				RRAD	1.49603	1.59891	1.5086	4.60731	4.66119	5.87388	-1.70551	3.25895e-27
																				STARD13	3.66581	3.7063	2.83716	1.74604	1.59267	1.76566	0.993639	3.39402e-27
																				HEXIM1	23.0474	24.6062	26.1142	15.1104	15.4788	18.983	0.585391	3.39634e-27
																				UNC119B	10.2227	10.1243	8.92414	5.49585	6.26326	5.8419	0.742157	3.59591e-27
[truncated: 1,346 more rows]

## Sheet: Table S6B
Table S6B: Top biological pathways enriched in DDX5 KD versus WT cells
FDR q-val < 0.25
Enriched in DDX5 KD					Enriched in DDX5 WT					Enriched in DDX5 KD +HBV					Enriched in DDX5 WT +HBV					Enriched in DDX5 KD+HBV+vehicle					Enriched in DDX5KD+HBV+Sorafenib
NAME	NES	NOM p-val	FDR q-val		NAME	NES	NOM p-val	FDR q-val		NAME	NES	NOM p-val	FDR q-val		NAME	NES	NOM p-val	FDR q-val		NAME	NES	NOM p-val	FDR q-val		NAME	NES	NOM p-val	FDR q-val
GO_DIGESTION	2.03098	0	0		GO_TYPE_I_INTERFERON_RECEPTOR_BINDING	-2.14264	0	0		GO_DIGESTION	1.87722	0	0.0397673		GO_TYPE_I_INTERFERON_RECEPTOR_BINDING	-2.07166	0	0		GO_STEROL_BIOSYNTHETIC_PROCESS	-2.11935	0	0		GO_REGULATION_OF_PEPTIDYL_SERINE_PHOSPHORYLATION_OF_STAT_PROTEIN	2.25717	0	0
GO_OXIDOREDUCTASE_ACTIVITY_ACTING_ON_THE_ALDEHYDE_OR_OXO_GROUP_OF_DONORS_NAD_OR_NADP_AS_ACCEPTOR	1.86571	0	0.034091		GO_REGULATION_OF_PEPTIDYL_SERINE_PHOSPHORYLATION_OF_STAT_PROTEIN	-2.09848	0	0		GO_RESPONSE_TO_ZINC_ION	1.82339	0	0.085274		GO_FOREBRAIN_CELL_MIGRATION	-2.05096	0	0.00134331		GO_TYPE_I_INTERFERON_RECEPTOR_BINDING	-2.10675	0	0		GO_ESTABLISHMENT_OF_PROTEIN_LOCALIZATION_TO_ENDOPLASMIC_RETICULUM	1.9847	0	0.0171142
GO_PEPTIDE_HORMONE_PROCESSING	1.85856	0	0.026316		GO_B_CELL_PROLIFERATION	-1.88763	0	0.0398334		GO_ALDEHYDE_DEHYDROGENASE_NAD_ACTIVITY	1.81826	0	0.0639988		GO_GLIAL_CELL_MIGRATION	-1.90292	0	0.0270914		GO_STEROL_HOMEOSTASIS	-2.07633	0	0		GO_MULTIVESICULAR_BODY_ORGANIZATION	1.92174	0	0.0400097
GO_REGULATION_OF_SYSTEMIC_ARTERIAL_BLOOD_PRESSURE_BY_RENIN_ANGIOTENSIN	1.83627	0	0.0366065		GO_RIBOSOME_BIOGENESIS	-1.86963	0	0.0446489		GO_OXIDOREDUCTASE_ACTIVITY_ACTING_ON_THE_ALDEHYDE_OR_OXO_GROUP_OF_DONORS_NAD_OR_NADP_AS_ACCEPTOR	1.77743	0	0.121494		GO_TRANSLATIONAL_INITIATION	-1.87597	0	0.0429493		GO_DNA_REPLICATION_INITIATION	-2.0604	0	0		GO_ENDOSOME_ORGANIZATION	1.90806	0	0.0390279
GO_CELLULAR_LIPID_CATABOLIC_PROCESS	1.82486	0	0.0404018		GO_FOREBRAIN_CELL_MIGRATION	-1.86942	0	0.0357192		GO_FATTY_ACID_BETA_OXIDATION	1.77139	0	0.110888		GO_CEREBRAL_CORTEX_CELL_MIGRATION	-1.82507	0	0.1048		GO_DNA_REPLICATION	-2.05517	0	0		GO_SNARE_COMPLEX	1.87052	0	0.0655781
GO_ALDEHYDE_DEHYDROGENASE_NAD_ACTIVITY	1.80386	0	0.0523932		GO_RRNA_METABOLIC_PROCESS	-1.84306	0	0.052805		GO_WATER_TRANSPORT	1.7656	0.0018018	0.106017		GO_REGULATION_OF_LONG_TERM_NEURONAL_SYNAPTIC_PLASTICITY	-1.79495	0.00213675	0.163391		GO_DNA_DEPENDENT_DNA_REPLICATION	-2.04361	0	0		GO_KERATINIZATION	1.86557	0	0.0600445
GO_LIPID_OXIDATION	1.79279	0	0.0559619		GO_PRERIBOSOME	-1.8272	0	0.0649832		GO_CELLULAR_RESPONSE_TO_ZINC_ION	1.76463	0.00189753	0.0923943		GO_SISTER_CHROMATID_COHESION	-1.78372	0	0.176882		GO_STEROL_METABOLIC_PROCESS	-2.02271	0	0		GO_ESCRT_COMPLEX	1.85801	0	0.0585328
GO_BRUSH_BORDER_MEMBRANE	1.78561	0	0.0556076		GO_SISTER_CHROMATID_COHESION	-1.81464	0	0.0734116		GO_PEPTIDE_HORMONE_PROCESSING	1.7408	0.00188679	0.131318		GO_SPERM_PRINCIPAL_PIECE	-1.7834	0.00218818	0.155617		GO_SISTER_CHROMATID_COHESION	-2.01039	0	0		GO_AUTOPHAGOSOME	1.85176	0	0.0566933
GO_OXIDOREDUCTASE_ACTIVITY_ACTING_ON_THE_ALDEHYDE_OR_OXO_GROUP_OF_DONORS	1.779	0	0.0560731		GO_NCRNA_PROCESSING	-1.79862	0	0.0946465		GO_ORGANIC_ACID_CATABOLIC_PROCESS	1.73791	0	0.124323		GO_CELL_RECOGNITION	-1.78092	0	0.144005		GO_SISTER_CHROMATID_SEGREGATION	-2.00766	0	0		GO_REGULATION_OF_MAST_CELL_ACTIVATION	1.84806	0	0.0524558
GO_MONOCARBOXYLIC_ACID_CATABOLIC_PROCESS	1.76585	0	0.0672713		GO_AUTONOMIC_NERVOUS_SYSTEM_DEVELOPMENT	-1.78869	0	0.102928		GO_MONOCARBOXYLIC_ACID_CATABOLIC_PROCESS	1.72695	0	0.135384		GO_NEURON_CELL_CELL_ADHESION	-1.77535	0	0.144078		GO_DNA_CONFORMATION_CHANGE	-1.99908	0	0		GO_CYTOSOLIC_RIBOSOME	1.83472	0	0.0617779
GO_FATTY_ACID_BETA_OXIDATION	1.76367	0	0.0649227		GO_RIBONUCLEOPROTEIN_COMPLEX_BIOGENESIS	-1.78036	0	0.108973		GO_TRANSCRIPTION_FACTOR_ACTIVITY_DIRECT_LIGAND_REGULATED_SEQUENCE_SPECIFIC_DNA_BINDING	1.71075	0	0.161415		GO_IMMUNOLOGICAL_SYNAPSE	-1.77509	0	0.131229		GO_THIOESTER_METABOLIC_PROCESS	-1.99823	0	0		GO_AUTOPHAGOSOME_ORGANIZATION	1.83428	0	0.0565177
GO_POSITIVE_REGULATION_OF_FATTY_ACID_METABOLIC_PROCESS	1.75288	0.00363636	0.0746046		GO_CONDENSED_CHROMOSOME_CENTROMERIC_REGION	-1.76028	0	0.144067		GO_LIPID_OXIDATION	1.71063	0.00174216	0.14832		GO_MULTI_ORGANISM_METABOLIC_PROCESS	-1.76941	0	0.133203		GO_DNA_PACKAGING	-1.9754	0	8.50261e-05		GO_LATE_ENDOSOME_MEMBRANE	1.80673	0	0.0824677
GO_RESPONSE_TO_ZINC_ION	1.7517	0.00171821	0.0704012		GO_THYMIC_T_CELL_SELECTION	-1.74532	0	0.173842		GO_RESPONSE_TO_XENOBIOTIC_STIMULUS	1.71007	0	0.138988		GO_HEAD_MORPHOGENESIS	-1.76266	0	0.13855		GO_NUCLEAR_CHROMOSOME_SEGREGATION	-1.96784	0	7.84856e-05		GO_CYTOSOLIC_LARGE_RIBOSOMAL_SUBUNIT	1.80574	0	0.07748
GO_ORGANIC_ACID_CATABOLIC_PROCESS	1.74575	0	0.075102		GO_PEPTIDE_CROSS_LINKING	-1.74497	0	0.162307		GO_FLUID_TRANSPORT	1.70774	0	0.133794		GO_FACE_DEVELOPMENT	-1.75135	0	0.157234		GO_DNA_STRAND_ELONGATION	-1.96501	0	0.000146519		GO_MULTI_ORGANISM_ORGANELLE_ORGANIZATION	1.79035	0.00244499	0.0926674
GO_POSITIVE_REGULATION_OF_LIPID_CATABOLIC_PROCESS	1.74555	0	0.0705959		GO_TERMINAL_BOUTON	-1.72906	0	0.197525		GO_CELLULAR_RESPONSE_TO_INORGANIC_SUBSTANCE	1.70287	0	0.136706		GO_RIBOSOMAL_SUBUNIT	-1.74642	0	0.158816		GO_MITOTIC_SISTER_CHROMATID_SEGREGATION	-1.94717	0	0.0004732		GO_TRANSLATIONAL_INITIATION	1.7875	0	0.0895621
GO_FLUID_TRANSPORT	1.73968	0	0.074801		GO_BODY_MORPHOGENESIS	-1.71564	0	0.227101		GO_POSITIVE_REGULATION_OF_CARDIAC_MUSCLE_CELL_PROLIFERATION	1.69637	0	0.14306		GO_POSITIVE_REGULATION_OF_SYNAPTIC_TRANSMISSION_GLUTAMATERGIC	-1.74638	0	0.149062		GO_REPLICATION_FORK	-1.93392	0	0.00063136		GO_REGULATION_OF_MAST_CELL_ACTIVATION_INVOLVED_IN_IMMUNE_RESPONSE	1.77163	0	0.104864
GO_POSITIVE_REGULATION_OF_TRIGLYCERIDE_METABOLIC_PROCESS	1.7378	0	0.0725988		GO_HEAD_MORPHOGENESIS	-1.71233	0	0.224127		GO_POSITIVE_REGULATION_OF_HEART_GROWTH	1.69318	0	0.141669		GO_NATURAL_KILLER_CELL_ACTIVATION_INVOLVED_IN_IMMUNE_RESPONSE	-1.74486	0	0.144426		GO_STEROID_METABOLIC_PROCESS	-1.92968	0	0.000653862		GO_PRE_AUTOPHAGOSOMAL_STRUCTURE	1.76549	0.00261097	0.106242
GO_GLUTATHIONE_TRANSFERASE_ACTIVITY	1.73609	0	0.0702708		GO_CONDENSED_CHROMOSOME	-1.70996	0	0.219068		GO_CELLULAR_RESPONSE_TO_CADMIUM_ION	1.69242	0.00194553	0.135731		GO_THYMIC_T_CELL_SELECTION	-1.74292	0.0021322	0.140615		GO_CHROMATIN_ASSEMBLY_OR_DISASSEMBLY	-1.9276	0	0.00073044		GO_SNAP_RECEPTOR_ACTIVITY	1.75964	0.00277008	0.108273
GO_CELLULAR_RESPONSE_TO_ZINC_ION	1.73521	0	0.0678896		GO_FACE_DEVELOPMENT	-1.70968	0	0.208644		GO_RESPONSE_TO_CADMIUM_ION	1.68251	0	0.151714		GO_BODY_MORPHOGENESIS	-1.73828	0	0.141942		GO_DNA_STRAND_ELONGATION_INVOLVED_IN_DNA_REPLICATION	-1.92643	0	0.000744559		GO_REGULATION_OF_VACUOLE_ORGANIZATION	1.75411	0.00271003	0.111362
GO_REGULATION_OF_TRIGLYCERIDE_METABOLIC_PROCESS	1.73344	0.00352113	0.0668297		GO_AXONAL_FASCICULATION	-1.70711	0.00444444	0.207405		GO_CELLULAR_LIPID_CATABOLIC_PROCESS	1.68056	0	0.149317		GO_WALKING_BEHAVIOR	-1.7335	0.00215983	0.145527		GO_PROTEIN_ACTIVATION_CASCADE	-1.92535	0	0.000758879		GO_CXCR_CHEMOKINE_RECEPTOR_BINDING	1.7265	0.0025	0.152175
GO_REGULATION_OF_LIPID_CATABOLIC_PROCESS	1.73258	0	0.0645578		GO_GABA_RECEPTOR_ACTIVITY	-1.69685	0.00422833	0.232425		GO_OXIDOREDUCTASE_ACTIVITY_ACTING_ON_THE_ALDEHYDE_OR_OXO_GROUP_OF_DONORS	1.67386	0.00184162	0.157016		GO_CYTOSOLIC_RIBOSOME	-1.73207	0	0.141876		GO_CHROMOSOME_CONDENSATION	-1.9194	0	0.000914795		GO_POSITIVE_REGULATION_OF_REGULATED_SECRETORY_PATHWAY	1.72122	0	0.15605
GO_RESPONSE_TO_XENOBIOTIC_STIMULUS	1.73069	0	0.0638112		GO_REGULATION_OF_LONG_TERM_NEURONAL_SYNAPTIC_PLASTICITY	-1.69662	0.00456621	0.222699		GO_WATER_TRANSMEMBRANE_TRANSPORTER_ACTIVITY	1.66977	0.00378072	0.160052		GO_ADULT_LOCOMOTORY_BEHAVIOR	-1.72707	0	0.14735		GO_REGULATION_OF_PLASMA_LIPOPROTEIN_PARTICLE_LEVELS	-1.91667	0	0.000919223		GO_NEGATIVE_REGULATION_OF_MACROAUTOPHAGY	1.708	0	0.176608
GO_LIPID_CATABOLIC_PROCESS	1.72287	0	0.0703888		GO_RAN_GTPASE_BINDING	-1.68918	0.00900901	0.236375		GO_PRIMARY_ALCOHOL_METABOLIC_PROCESS	1.66564	0.00364964	0.164159		GO_CONDENSED_CHROMOSOME_CENTROMERIC_REGION	-1.71714	0	0.166492		GO_ISOPRENOID_BIOSYNTHETIC_PROCESS	-1.90982	0	0.00109929		GO_NEUTROPHIL_MEDIATED_IMMUNITY	1.69305	0.00254453	0.204134
GO_GLUTATHIONE_DERIVATIVE_METABOLIC_PROCESS	1.71226	0	0.0829255		GO_CHONDROCYTE_DIFFERENTIATION	-1.68184	0.00257069	0.253196		GO_OXIDOREDUCTASE_ACTIVITY_ACTING_ON_CH_OH_GROUP_OF_DONORS	1.65469	0	0.187155		GO_REGULATION_OF_CHROMOSOME_SEGREGATION	-1.69824	0.00217865	0.211846		GO_NEUROPEPTIDE_BINDING	-1.90077	0	0.00134866		GO_PRIMARY_LYSOSOME	1.68967	0.00694444	0.203349
GO_POSITIVE_REGULATION_OF_LIPID_BIOSYNTHETIC_PROCESS	1.70863	0	0.0850059		GO_TRNA_TRANSPORT	-1.68054	0.00472813	0.246872		GO_FATTY_ACID_CATABOLIC_PROCESS	1.6493	0.00377358	0.195059		GO_CYTOSOLIC_LARGE_RIBOSOMAL_SUBUNIT	-1.69148	0	0.226216		GO_KINETOCHORE	-1.89599	0	0.00145609		GO_POSITIVE_REGULATION_OF_MAST_CELL_ACTIVATION	1.68191	0.00961539	0.215162
GO_WATER_TRANSPORT	1.7077	0.00187266	0.0830746		GO_TRANSLATIONAL_INITIATION	-1.67973	0	0.24075		GO_PHASIC_SMOOTH_MUSCLE_CONTRACTION	1.64434	0.00550459	0.20242		GO_POSITIVE_REGULATION_OF_NEUROLOGICAL_SYSTEM_PROCESS	-1.69114	0	0.218972		GO_CONDENSED_CHROMOSOME_CENTROMERIC_REGION	-1.89584	0	0.00140008		GO_NEGATIVE_REGULATION_OF_RESPONSE_TO_EXTRACELLULAR_STIMULUS	1.67612	0.00502513	0.222281
GO_VITAMIN_BINDING	1.69921	0	0.0928348							GO_WATER_HOMEOSTASIS	1.63647	0	0.219664		GO_PEPTIDE_CROSS_LINKING	-1.68766	0	0.221472		GO_FATTY_ACYL_COA_METABOLIC_PROCESS	-1.89535	0	0.00142367		GO_REGULATION_OF_PROTEIN_OLIGOMERIZATION	1.67216	0.00540541	0.224646
GO_TRANSCRIPTION_FACTOR_ACTIVITY_DIRECT_LIGAND_REGULATED_SEQUENCE_SPECIFIC_DNA_BINDING	1.6978	0	0.0917165							GO_LATERAL_PLASMA_MEMBRANE	1.63428	0.0104895	0.218619		GO_NEGATIVE_REGULATION_OF_NEURON_APOPTOTIC_PROCESS	-1.68479	0	0.223241		GO_CHROMOSOME_SEGREGATION	-1.89071	0	0.00169726		GO_KERATINOCYTE_DIFFERENTIATION	1.66584	0	0.232244
GO_CELLULAR_RESPONSE_TO_INORGANIC_SUBSTANCE	1.69321	0	0.0955118												GO_NATURAL_KILLER_CELL_ACTIVATION	-1.68253	0.00221239	0.222311		GO_CENTROMERE_COMPLEX_ASSEMBLY	-1.89022	0	0.00163874		GO_GRANULOCYTE_ACTIVATION	1.66216	0.0102302	0.23455
GO_CARBOXYLIC_ESTER_HYDROLASE_ACTIVITY	1.693	0	0.0927137												GO_NUCLEAR_TRANSCRIBED_MRNA_CATABOLIC_PROCESS_NONSENSE_MEDIATED_DECAY	-1.682	0	0.216523		GO_MITOTIC_RECOMBINATION	-1.8898	0	0.00161775		GO_REGULATION_OF_POSITIVE_CHEMOTAXIS	1.66137	0.0124378	0.228653
GO_FATTY_ACID_DERIVATIVE_TRANSPORT	1.69085	0.00581395	0.093391												GO_REGULATION_OF_PHOSPHATASE_ACTIVITY	-1.68031	0	0.215127		GO_CONDENSED_CHROMOSOME	-1.886	0	0.00179535		GO_VACUOLE_ORGANIZATION	1.65796	0	0.22969
GO_REGULATION_OF_SYSTEMIC_ARTERIAL_BLOOD_PRESSURE_BY_HORMONE	1.67317	0.0110906	0.120443												GO_TRANSMEMBRANE_RECEPTOR_PROTEIN_KINASE_ACTIVITY	-1.67978	0	0.209802		GO_STEROID_BIOSYNTHETIC_PROCESS	-1.88202	0	0.00189673		GO_GTPASE_ACTIVITY	1.65599	0	0.22739
GO_TRIGLYCERIDE_CATABOLIC_PROCESS	1.66528	0.00557621	0.133177												GO_NEURON_RECOGNITION	-1.67651	0.00420168	0.213904		GO_CELL_CYCLE_G1_S_PHASE_TRANSITION	-1.87787	0	0.00202365		GO_TRANSLATION_FACTOR_ACTIVITY_RNA_BINDING	1.65304	0	0.227453
GO_REGULATION_OF_BONE_DEVELOPMENT	1.65899	0.00767754	0.14271												GO_REGULATION_OF_LONG_TERM_SYNAPTIC_POTENTIATION	-1.67419	0.00381679	0.214417		GO_CHROMOSOMAL_REGION	-1.87119	0	0.00226062		GO_MYELOID_LEUKOCYTE_MEDIATED_IMMUNITY	1.65212	0	0.222972
GO_ENDOCRINE_PROCESS	1.65176	0.00527241	0.155033												GO_RETINAL_GANGLION_CELL_AXON_GUIDANCE	-1.67059	0.012474	0.219361		GO_TELOMERE_MAINTENANCE_VIA_RECOMBINATION	-1.86609	0	0.00254279		GO_PROTEIN_LOCALIZATION_TO_ENDOPLASMIC_RETICULUM	1.6492	0	0.223782
GO_FATTY_ACYL_COA_BINDING	1.65144	0.00519031	0.151697												GO_REGULATION_OF_NEUTROPHIL_MIGRATION	-1.66296	0	0.237052		GO_DNA_HELICASE_ACTIVITY	-1.8639	0	0.00264069		GO_LEUKOCYTE_DEGRANULATION	1.64838	0.0168675	0.219685
GO_ALCOHOL_TRANSMEMBRANE_TRANSPORTER_ACTIVITY	1.64836	0.0111524	0.154515												GO_CYTOSOLIC_SMALL_RIBOSOMAL_SUBUNIT	-1.66051	0.00219298	0.238258		GO_DNA_RECOMBINATION	-1.86322	0	0.00259681		GO_REGULATION_OF_LEUKOCYTE_DEGRANULATION	1.63908	0.0025974	0.237671
GO_POSITIVE_REGULATION_OF_FATTY_ACID_BIOSYNTHETIC_PROCESS	1.64819	0.0018622	0.150907												GO_TELENCEPHALON_GLIAL_CELL_MIGRATION	-1.65979	0.00663717	0.234724		GO_DNA_REPLICATION_INDEPENDENT_NUCLEOSOME_ORGANIZATION	-1.86304	0	0.00252848		GO_REGULATION_OF_AUTOPHAGOSOME_ASSEMBLY	1.63659	0.00546448	0.23744
GO_BRUSH_BORDER	1.64714	0	0.149191												GO_CELL_AGGREGATION	-1.65948	0.00215517	0.229678		GO_CHROMOSOME_CENTROMERIC_REGION	-1.86176	0	0.00264402		GO_GOLGI_TO_PLASMA_MEMBRANE_TRANSPORT	1.63643	0.00260417	0.231703
GO_WATER_TRANSMEMBRANE_TRANSPORTER_ACTIVITY	1.64302	0.00773694	0.154162												GO_REGULATION_OF_SISTER_CHROMATID_SEGREGATION	-1.65527	0	0.238665		GO_THIOESTER_BIOSYNTHETIC_PROCESS	-1.85912	0	0.0027032		GO_MYELOID_CELL_ACTIVATION_INVOLVED_IN_IMMUNE_RESPONSE	1.6337	0.00859599	0.232485
GO_STEROID_BINDING	1.64258	0	0.151395												GO_RIBONUCLEOPROTEIN_COMPLEX_BIOGENESIS	-1.6535	0	0.238387		GO_DNA_PACKAGING_COMPLEX	-1.84782	0	0.00330286		GO_POSITIVE_REGULATION_OF_LEUKOCYTE_DEGRANULATION	1.63101	0.017199	0.233024
GO_FATTY_ACID_CATABOLIC_PROCESS	1.6423	0	0.148504												GO_TERMINAL_BOUTON	-1.64897	0.00699301	0.246907		GO_DNA_BIOSYNTHETIC_PROCESS	-1.84117	0	0.00370667		GO_AUTOPHAGOSOME_MEMBRANE	1.62479	0.020202	0.241947
GO_RESPONSE_TO_TRANSITION_METAL_NANOPARTICLE	1.63975	0	0.150748												GO_CHROMOSOME_CENTROMERIC_REGION	-1.64689	0	0.247889		GO_PROTEIN_DNA_COMPLEX_SUBUNIT_ORGANIZATION	-1.83382	0	0.00430312		GO_REGULATION_OF_HYDROGEN_PEROXIDE_INDUCED_CELL_DEATH	1.61971	0.0119332	0.249436
GO_SMALL_MOLECULE_CATABOLIC_PROCESS	1.6393	0	0.148228																	GO_DNA_GEOMETRIC_CHANGE	-1.8309	0	0.00464275
GO_REGULATION_OF_FEEDING_BEHAVIOR	1.62941	0.0107143	0.167055																	GO_HEPARIN_BINDING	-1.83046	0	0.00462995
GO_ALCOHOL_BINDING	1.62926	0	0.163855																	GO_SODIUM_INDEPENDENT_ORGANIC_ANION_TRANSMEMBRANE_TRANSPORTER_ACTIVITY	-1.8258	0	0.00501291
GO_FATTY_ACID_METABOLIC_PROCESS	1.62884	0	0.16118																	GO_TRIGLYCERIDE_CATABOLIC_PROCESS	-1.81893	0	0.00593976
GO_LONG_CHAIN_FATTY_ACID_TRANSPORT	1.62299	0.00356506	0.171616																	GO_HIGH_DENSITY_LIPOPROTEIN_PARTICLE	-1.81863	0	0.00583694
GO_HORMONE_METABOLIC_PROCESS	1.62014	0	0.174881																	GO_PROTEIN_DNA_COMPLEX	-1.81554	0	0.00623336
GO_OXIDOREDUCTASE_ACTIVITY_ACTING_ON_PAIRED_DONORS_WITH_INCORPORATION_OR_REDUCTION_OF_MOLECULAR_OXYGEN_NAD_P_H_AS_ONE_DONOR_AND_INCORPORATION_OF_ONE_ATOM_OF_OXYGEN	1.61974	0	0.172418																	GO_MONOCARBOXYLIC_ACID_BIOSYNTHETIC_PROCESS	-1.81356	0	0.00633184
GO_ACID_THIOL_LIGASE_ACTIVITY	1.61708	0.0056391	0.175618																	GO_SMALL_MOLECULE_BIOSYNTHETIC_PROCESS	-1.80888	0	0.00688358
GO_DIGESTIVE_SYSTEM_PROCESS	1.61579	0	0.175773																	GO_REGULATION_OF_CHROMOSOME_SEGREGATION	-1.80335	0	0.00782041
GO_LIPASE_INHIBITOR_ACTIVITY	1.61576	0.00574713	0.172535																	GO_PROTEIN_LIPID_COMPLEX_SUBUNIT_ORGANIZATION	-1.80205	0	0.0078257
GO_LIPID_HOMEOSTASIS	1.61458	0	0.171665																	GO_REGULATION_OF_SYSTEMIC_ARTERIAL_BLOOD_PRESSURE_BY_HORMONE	-1.79851	0	0.00822508
GO_ISOPRENOID_BIOSYNTHETIC_PROCESS	1.61434	0.00176991	0.169238																	GO_DNA_SYNTHESIS_INVOLVED_IN_DNA_REPAIR	-1.79143	0	0.00940202
GO_POSITIVE_REGULATION_OF_GLUCOSE_TRANSPORT	1.61201	0.013913	0.171915																	GO_G_PROTEIN_COUPLED_CHEMOATTRACTANT_RECEPTOR_ACTIVITY	-1.79039	0	0.0094523
GO_CELLULAR_IRON_ION_HOMEOSTASIS	1.61023	0.0033557	0.173501																	GO_ISOPRENOID_METABOLIC_PROCESS	-1.78078	0	0.0110419
GO_OXIDOREDUCTASE_ACTIVITY_ACTING_ON_CH_OH_GROUP_OF_DONORS	1.60985	0.00165289	0.171412																	GO_CHEMOKINE_MEDIATED_SIGNALING_PATHWAY	-1.77882	0.00302572	0.0112189
GO_REGULATION_OF_FATTY_ACID_BIOSYNTHETIC_PROCESS	1.60807	0.00733945	0.172942																	GO_LIPID_HOMEOSTASIS	-1.7784	0	0.0111316
GO_RETINOIC_ACID_METABOLIC_PROCESS	1.60759	0.00551471	0.171249																	GO_ALPHA_AMINO_ACID_CATABOLIC_PROCESS	-1.7759	0	0.0116541
GO_GLUTATHIONE_PEROXIDASE_ACTIVITY	1.60725	0.0143113	0.169109																	GO_NEGATIVE_REGULATION_OF_CELL_DIVISION	-1.77424	0	0.0117946
GO_REGULATION_OF_VASODILATION	1.60521	0.00519031	0.170795																	GO_OXIDOREDUCTASE_ACTIVITY_ACTING_ON_THE_ALDEHYDE_OR_OXO_GROUP_OF_DONORS_NAD_OR_NADP_AS_ACCEPTOR	-1.77386	0	0.0117355
GO_ORGANIC_HYDROXY_COMPOUND_METABOLIC_PROCESS	1.60128	0	0.176947																	GO_MICROBODY_LUMEN	-1.7714	0	0.0121917
GO_FATTY_ACID_TRANSPORT	1.59871	0.00522648	0.180536																	GO_LIPID_DIGESTION	-1.7705	0	0.0122701
GO_RESPONSE_TO_SALT	1.59298	0.0116054	0.191503																	GO_CELLULAR_AMINO_ACID_CATABOLIC_PROCESS	-1.76817	0	0.0125653
GO_ACTIVATION_OF_PROTEIN_KINASE_B_ACTIVITY	1.59294	0.00875657	0.18869																	GO_BLOOD_COAGULATION_FIBRIN_CLOT_FORMATION	-1.76707	0	0.0126668
GO_RESPONSE_TO_METAL_ION	1.59158	0	0.189545																	GO_MACROMOLECULAR_COMPLEX_REMODELING	-1.76117	0.00171233	0.0139138
GO_LIPASE_ACTIVITY	1.59071	0.00332226	0.188905																	GO_REGULATION_OF_SYSTEMIC_ARTERIAL_BLOOD_PRESSURE_BY_RENIN_ANGIOTENSIN	-1.75952	0.00165017	0.0140819
GO_POLYOL_TRANSMEMBRANE_TRANSPORTER_ACTIVITY	1.59034	0.00961539	0.187021																	GO_ACETYL_COA_METABOLIC_PROCESS	-1.75569	0.00164474	0.0148736
GO_IRON_ION_HOMEOSTASIS	1.58622	0.00689655	0.194565																	GO_POSITIVE_REGULATION_OF_CELL_CYCLE_PROCESS	-1.74984	0	0.01644
GO_ALPHA_AMINO_ACID_CATABOLIC_PROCESS	1.58501	0.00506757	0.19469																	GO_HISTONE_EXCHANGE	-1.74968	0	0.0162515
GO_MICROBODY	1.58233	0.00330033	0.198531																	GO_CONNEXON_COMPLEX	-1.74862	0	0.0164476
GO_STEROID_BIOSYNTHETIC_PROCESS	1.58201	0.00160514	0.196697																	GO_CHROMOSOME_SEPARATION	-1.7416	0	0.0185944
GO_PRIMARY_ALCOHOL_METABOLIC_PROCESS	1.58169	0.00517241	0.195062																	GO_SULFUR_COMPOUND_METABOLIC_PROCESS	-1.7412	0	0.0185479
GO_POSITIVE_REGULATION_OF_ORGANIC_ACID_TRANSPORT	1.57947	0.0056926	0.198026																	GO_CELL_CYCLE_PHASE_TRANSITION	-1.73964	0	0.0188668
GO_BILE_ACID_AND_BILE_SALT_TRANSPORT	1.57849	0.00534759	0.197625																	GO_VESICLE_LUMEN	-1.73871	0	0.018872
GO_RESPONSE_TO_CADMIUM_ION	1.57448	0.00539568	0.205484																	GO_NUCLEAR_REPLICATION_FORK	-1.73787	0	0.0189809
GO_BASAL_PLASMA_MEMBRANE	1.57405	0.0105263	0.204063																	GO_ALCOHOL_BIOSYNTHETIC_PROCESS	-1.73501	0	0.0196974
GO_STEROL_METABOLIC_PROCESS	1.57174	0	0.207076																	GO_MITOTIC_NUCLEAR_DIVISION	-1.73489	0	0.0194866
GO_MICROBODY_LUMEN	1.5687	0.0085034	0.212929																	GO_ORGANIC_HYDROXY_COMPOUND_BIOSYNTHETIC_PROCESS	-1.73193	0	0.0204675
GO_NEGATIVE_REGULATION_OF_FATTY_ACID_METABOLIC_PROCESS	1.56804	0.0122378	0.212093																	GO_FLAVONOID_METABOLIC_PROCESS	-1.73066	0	0.0206642
GO_OXIDOREDUCTASE_ACTIVITY_ACTING_ON_THE_CH_OH_GROUP_OF_DONORS_NAD_OR_NADP_AS_ACCEPTOR	1.5679	0.0015949	0.210034																	GO_REGULATION_OF_SISTER_CHROMATID_SEGREGATION	-1.72972	0	0.0207453
GO_POLYOL_TRANSPORT	1.56745	0.0110294	0.208726																	GO_COENZYME_METABOLIC_PROCESS	-1.72811	0	0.0210423
GO_NEUTROPHIL_MEDIATED_IMMUNITY	1.56723	0.0140845	0.206776																	GO_SOLUTE_SODIUM_SYMPORTER_ACTIVITY	-1.72738	0	0.0210582
GO_COFACTOR_BINDING	1.56588	0	0.207618																	GO_REGULATION_OF_DNA_DEPENDENT_DNA_REPLICATION	-1.7248	0	0.0218696
GO_NEUTRAL_LIPID_CATABOLIC_PROCESS	1.56356	0.0148976	0.211058																	GO_SULFUR_COMPOUND_BINDING	-1.72411	0	0.0218982
GO_CLUSTER_OF_ACTIN_BASED_CELL_PROJECTIONS	1.56096	0	0.215111																	GO_REGULATION_OF_NUCLEAR_DIVISION	-1.72205	0	0.0223791
GO_FATTY_ACID_BETA_OXIDATION_USING_ACYL_COA_DEHYDROGENASE	1.56078	0.0121457	0.213148																	GO_BRANCHING_INVOLVED_IN_SALIVARY_GLAND_MORPHOGENESIS	-1.722	0	0.0221476
GO_POSITIVE_REGULATION_OF_LIPID_METABOLIC_PROCESS	1.56043	0	0.211817																	GO_RECOMBINATIONAL_REPAIR	-1.71906	0	0.0230704
GO_NEUTRAL_LIPID_METABOLIC_PROCESS	1.55904	0.00504202	0.213268																	GO_REGULATION_OF_SYSTEMIC_ARTERIAL_BLOOD_PRESSURE_MEDIATED_BY_A_CHEMICAL_SIGNAL	-1.71697	0	0.0235452
GO_COENZYME_BINDING	1.55821	0	0.212998																	GO_SULFUR_COMPOUND_BIOSYNTHETIC_PROCESS	-1.71621	0	0.0235981
GO_POSITIVE_REGULATION_OF_MACROPHAGE_DERIVED_FOAM_CELL_DIFFERENTIATION	1.55799	0.0131332	0.211243																	GO_CELLULAR_GLUCURONIDATION	-1.71449	0	0.0239912
GO_TRANSFERASE_ACTIVITY_TRANSFERRING_ALKYL_OR_ARYL_OTHER_THAN_METHYL_GROUPS	1.55793	0.00329489	0.209204																	GO_OXIDOREDUCTASE_ACTIVITY_ACTING_ON_THE_ALDEHYDE_OR_OXO_GROUP_OF_DONORS	-1.71324	0.00154083	0.0241895
GO_REGULATION_OF_PLASMA_LIPOPROTEIN_PARTICLE_LEVELS	1.55549	0.0116667	0.213695																	GO_ACID_THIOL_LIGASE_ACTIVITY	-1.71313	0.00339559	0.0239858
GO_LATERAL_PLASMA_MEMBRANE	1.55407	0.0125224	0.215006																	GO_CELL_DIVISION	-1.71079	0	0.0247458
GO_PROTEIN_LIPID_COMPLEX_SUBUNIT_ORGANIZATION	1.55309	0.00746269	0.21514																	GO_SECRETORY_GRANULE_LUMEN	-1.70706	0.00141044	0.0262077
GO_NEGATIVE_REGULATION_OF_BIOMINERAL_TISSUE_DEVELOPMENT	1.55307	0.0143627	0.212965																	GO_ALCOHOL_METABOLIC_PROCESS	-1.7061	0	0.0263859
GO_PROSTANOID_METABOLIC_PROCESS	1.54994	0.0150094	0.21865																	GO_STEROL_TRANSPORT	-1.70592	0	0.0261891
GO_MONOCARBOXYLIC_ACID_TRANSPORT	1.54818	0.00481541	0.220891																	GO_SODIUM_INDEPENDENT_ORGANIC_ANION_TRANSPORT	-1.70499	0.00338983	0.0262419
GO_REGULATION_OF_APPETITE	1.54799	0.0165441	0.219222																	GO_REGULATION_OF_TRANSCRIPTION_INVOLVED_IN_G1_S_TRANSITION_OF_MITOTIC_CELL_CYCLE	-1.70482	0.0017301	0.0260504
GO_REGULATION_OF_LIPID_BIOSYNTHETIC_PROCESS	1.54595	0	0.222072																	GO_HEPARAN_SULFATE_PROTEOGLYCAN_METABOLIC_PROCESS	-1.70256	0.0015873	0.0267929
GO_REGULATION_OF_LIPOPROTEIN_LIPASE_ACTIVITY	1.54388	0.0324324	0.225012																	GO_ORGANIC_ACID_BIOSYNTHETIC_PROCESS	-1.69779	0	0.0290199
GO_STEROL_BIOSYNTHETIC_PROCESS	1.54047	0.0134228	0.231262																	GO_MITOTIC_CYTOKINESIS	-1.69578	0.0031746	0.0297501
GO_CELLULAR_ALDEHYDE_METABOLIC_PROCESS	1.53717	0.00166113	0.238053																	GO_BLOOD_MICROPARTICLE	-1.69558	0	0.0295126
GO_ORGANIC_HYDROXY_COMPOUND_BIOSYNTHETIC_PROCESS	1.53616	0.00164745	0.238579																	GO_ENDOCRINE_PROCESS	-1.69379	0	0.0301475
GO_ADENYLYLTRANSFERASE_ACTIVITY	1.53359	0.0131086	0.243339																	GO_MONOCARBOXYLIC_ACID_METABOLIC_PROCESS	-1.69013	0	0.0318775
GO_REGULATION_OF_LIPASE_ACTIVITY	1.53244	0.00510204	0.244183																	GO_SPINDLE_CHECKPOINT	-1.68943	0.00500835	0.0319473
GO_REGULATION_OF_TRIGLYCERIDE_BIOSYNTHETIC_PROCESS	1.53124	0.0245283	0.245261																	GO_ORGANIC_HYDROXY_COMPOUND_METABOLIC_PROCESS	-1.68915	0	0.0317832
GO_CELLULAR_MODIFIED_AMINO_ACID_METABOLIC_PROCESS	1.53094	0.00146413	0.243947																	GO_ATP_DEPENDENT_CHROMATIN_REMODELING	-1.68855	0	0.0318907
GO_CELLULAR_AMINO_ACID_CATABOLIC_PROCESS	1.53019	0.0048	0.243884																	GO_VITAMIN_BINDING	-1.6876	0	0.0320332
GO_APICAL_PLASMA_MEMBRANE	1.52797	0	0.247581																	GO_GLUCURONOSYLTRANSFERASE_ACTIVITY	-1.68681	0.00158228	0.0321826
GO_EPITHELIAL_CELL_MORPHOGENESIS	1.52676	0.012844	0.248505																	GO_BLOOD_COAGULATION_INTRINSIC_PATHWAY	-1.68624	0.00176367	0.0321835
																				GO_HELICASE_ACTIVITY	-1.68166	0	0.0343152
																				GO_DIGESTION	-1.68157	0	0.0340584
																				GO_ALDEHYDE_DEHYDROGENASE_NAD_ACTIVITY	-1.68121	0.00664452	0.033999
																				GO_GLYCOSAMINOGLYCAN_BINDING	-1.67821	0	0.0351816
																				GO_FATTY_ACID_BIOSYNTHETIC_PROCESS	-1.67803	0	0.0350017
																				GO_LIPOPROTEIN_PARTICLE_RECEPTOR_BINDING	-1.67363	0.00491803	0.0371784
																				GO_CELLULAR_ALDEHYDE_METABOLIC_PROCESS	-1.67101	0	0.0382701
																				GO_HUMORAL_IMMUNE_RESPONSE	-1.67092	0	0.0380186
																				GO_RESPONSE_TO_XENOBIOTIC_STIMULUS	-1.67041	0	0.0379888
																				GO_STRAND_DISPLACEMENT	-1.66652	0.00165563	0.0400666
																				GO_POSITIVE_REGULATION_OF_MITOTIC_NUCLEAR_DIVISION	-1.66638	0.00155521	0.03979
																				GO_RESPONSE_TO_COPPER_ION	-1.6645	0.00500835	0.0405941
																				GO_ORGANELLE_FISSION	-1.66409	0	0.0405529
																				GO_REPLISOME	-1.6623	0.0114193	0.0413209
																				GO_STEROID_BINDING	-1.66213	0	0.0411145
																				GO_CELL_AGGREGATION	-1.66213	0.00340136	0.0407933
																				GO_PROTEIN_LIPID_COMPLEX	-1.66062	0.00163666	0.0413401
																				GO_REGULATION_OF_LIPID_CATABOLIC_PROCESS	-1.66018	0.00456621	0.0413181
																				GO_CELL_CYCLE_CHECKPOINT	-1.65864	0	0.041876
																				GO_REGULATION_OF_CELL_DIVISION	-1.65706	0	0.0426022
																				GO_TRIGLYCERIDE_LIPASE_ACTIVITY	-1.65423	0	0.0441003
																				GO_REGULATION_OF_TRIGLYCERIDE_METABOLIC_PROCESS	-1.65361	0.00159236	0.0442177
																				GO_ACUTE_PHASE_RESPONSE	-1.65254	0	0.0446546
																				GO_NUCLEAR_CHROMOSOME_TELOMERIC_REGION	-1.64788	0	0.0476951
																				GO_LIGASE_ACTIVITY_FORMING_CARBON_SULFUR_BONDS	-1.64719	0.00454545	0.0478556
																				GO_TERPENOID_METABOLIC_PROCESS	-1.64683	0	0.0478681
																				GO_HEPATICOBILIARY_SYSTEM_DEVELOPMENT	-1.64653	0	0.0478431
																				GO_CYTOSKELETON_DEPENDENT_CYTOKINESIS	-1.64645	0.00165563	0.0475593
																				GO_MODIFIED_AMINO_ACID_BINDING	-1.64613	0.0015083	0.0474524
																				GO_SERINE_TYPE_ENDOPEPTIDASE_INHIBITOR_ACTIVITY	-1.64083	0.00143885	0.0508036
																				GO_HEPARAN_SULFATE_PROTEOGLYCAN_BIOSYNTHETIC_PROCESS	-1.63908	0.00163666	0.0517584
																				GO_DRUG_METABOLIC_PROCESS	-1.63897	0.00154083	0.0514694
																				GO_URONIC_ACID_METABOLIC_PROCESS	-1.63771	0.00152439	0.0519309
																				GO_DNA_DEPENDENT_ATPASE_ACTIVITY	-1.63676	0	0.0523512
																				GO_POSITIVE_REGULATION_OF_NUCLEAR_DIVISION	-1.63565	0.00145138	0.0528413
																				GO_OXYGEN_BINDING	-1.63484	0.00156495	0.0531334
																				GO_CHOLESTEROL_EFFLUX	-1.6341	0.00666667	0.0533545
																				GO_PEPTIDE_RECEPTOR_ACTIVITY	-1.63373	0	0.0532477
																				GO_SULFOTRANSFERASE_ACTIVITY	-1.63192	0.0030349	0.0541675
																				GO_CATECHOLAMINE_BIOSYNTHETIC_PROCESS	-1.63118	0.00163934	0.0543437
																				GO_COENZYME_BIOSYNTHETIC_PROCESS	-1.62982	0	0.055106
																				GO_CELL_CELL_ADHESION_VIA_PLASMA_MEMBRANE_ADHESION_MOLECULES	-1.62836	0	0.0558326
																				GO_CYTOKINESIS	-1.62823	0.0042735	0.0555698
																				GO_MICROBODY	-1.62705	0	0.056214
																				GO_ENDOPLASMIC_RETICULUM_LUMEN	-1.62575	0	0.0570683
																				GO_QUATERNARY_AMMONIUM_GROUP_BINDING	-1.6244	0.0015015	0.0577312
																				GO_VITAMIN_TRANSPORT	-1.62249	0.00325203	0.0588632
																				GO_DNA_SECONDARY_STRUCTURE_BINDING	-1.62232	0.0066335	0.058609
																				GO_PROTEOGLYCAN_BIOSYNTHETIC_PROCESS	-1.62117	0.00306748	0.0591309
																				GO_MITOTIC_G2_M_TRANSITION_CHECKPOINT	-1.62059	0.0134454	0.0593404
																				GO_GENE_SILENCING	-1.62013	0	0.059423
																				GO_POSITIVE_REGULATION_OF_CHROMOSOME_SEGREGATION	-1.61948	0.00502513	0.0596095
																				GO_DOUBLE_STRAND_BREAK_REPAIR	-1.61894	0	0.0597462
																				GO_COFACTOR_METABOLIC_PROCESS	-1.61745	0	0.0604284
																				GO_POSITIVE_REGULATION_OF_LIPID_STORAGE	-1.61578	0.00495868	0.0614485
																				GO_MISMATCH_REPAIR	-1.61419	0.00318979	0.0625297
																				GO_ASTROCYTE_DEVELOPMENT	-1.61377	0.00848896	0.062483
																				GO_CELL_PROLIFERATION_IN_FOREBRAIN	-1.61346	0.00675676	0.0623947
																				GO_NEUTRAL_LIPID_METABOLIC_PROCESS	-1.60998	0.00147059	0.0651577
																				GO_BENZENE_CONTAINING_COMPOUND_METABOLIC_PROCESS	-1.60911	0.013986	0.0656486
																				GO_SPINDLE_POLE	-1.60899	0.00136986	0.0654035
																				GO_POSITIVE_REGULATION_OF_CELL_DIVISION	-1.60658	0	0.0673117
																				GO_REVERSE_CHOLESTEROL_TRANSPORT	-1.60639	0.00614439	0.067089
																				GO_ATP_DEPENDENT_DNA_HELICASE_ACTIVITY	-1.60564	0.0111288	0.0673644
																				GO_G2_DNA_DAMAGE_CHECKPOINT	-1.60532	0.00156986	0.0672698
																				GO_ORGANONITROGEN_COMPOUND_CATABOLIC_PROCESS	-1.60461	0	0.0676017
																				GO_MEIOTIC_CELL_CYCLE	-1.60413	0	0.0676084
																				GO_RESPONSE_TO_PAIN	-1.60404	0.00488599	0.0673227
																				GO_PROTEIN_LIPID_COMPLEX_ASSEMBLY	-1.60354	0.00981997	0.0673866
																				GO_ANCHORED_COMPONENT_OF_EXTERNAL_SIDE_OF_PLASMA_MEMBRANE	-1.60331	0.00171527	0.0671944
																				GO_NEGATIVE_REGULATION_OF_NUCLEAR_DIVISION	-1.6011	0.0063593	0.0688355
																				GO_DNA_DAMAGE_RESPONSE_DETECTION_OF_DNA_DAMAGE	-1.5992	0.00953895	0.0701503
																				GO_EXTRACELLULAR_MATRIX_STRUCTURAL_CONSTITUENT	-1.5983	0.00286944	0.0706948
																				GO_PRIMARY_ALCOHOL_METABOLIC_PROCESS	-1.59725	0.00943396	0.0712012
																				GO_MITOTIC_DNA_INTEGRITY_CHECKPOINT	-1.59561	0	0.0724514
																				GO_RESPONSE_TO_TRANSITION_METAL_NANOPARTICLE	-1.59523	0	0.0723509
																				GO_PHOSPHATIDYLCHOLINE_BINDING	-1.59293	0.0172117	0.074307
																				GO_CHROMOSOME_TELOMERIC_REGION	-1.59291	0	0.0739266
																				GO_COMPLEMENT_ACTIVATION	-1.59274	0.00477707	0.0737094
																				GO_RESPONSE_TO_CADMIUM_ION	-1.58947	0.00484653	0.0766572
																				GO_MONOSACCHARIDE_TRANSMEMBRANE_TRANSPORTER_ACTIVITY	-1.58785	0.00166389	0.0779727
																				GO_ORGANIC_ANION_TRANSPORT	-1.58624	0	0.0793439
																				GO_HYDROGEN_PEROXIDE_METABOLIC_PROCESS	-1.5857	0.0063593	0.0794451
																				GO_TELOMERE_ORGANIZATION	-1.58486	0.0013624	0.0800611
																				GO_MITOTIC_SPINDLE_ORGANIZATION	-1.58351	0	0.0810408
																				GO_INTESTINAL_ABSORPTION	-1.58264	0.00972447	0.0815213
																				GO_RESPONSE_TO_ZINC_ION	-1.58148	0.00149701	0.0823762
																				GO_THYROID_HORMONE_METABOLIC_PROCESS	-1.58071	0.00853242	0.0828588
																				GO_HOMOPHILIC_CELL_ADHESION_VIA_PLASMA_MEMBRANE_ADHESION_MOLECULES	-1.58056	0	0.0826231
																				GO_HORMONE_METABOLIC_PROCESS	-1.58051	0	0.0822842
																				GO_FATTY_ACID_METABOLIC_PROCESS	-1.57957	0	0.082889
																				GO_POSITIVE_REGULATION_OF_CYTOKINESIS	-1.57781	0.00621118	0.0843585
																				GO_MICROBODY_PART	-1.57748	0.00152439	0.0842881
																				GO_OXIDOREDUCTASE_ACTIVITY_ACTING_ON_THE_CH_NH2_GROUP_OF_DONORS	-1.57404	0.00665557	0.0875914
																				GO_POSITIVE_REGULATION_OF_CELL_CYCLE	-1.57315	0	0.0883171
																				GO_POSITIVE_REGULATION_OF_ORGAN_GROWTH	-1.57279	0.0107198	0.0882187
																				GO_NEUTRAL_LIPID_CATABOLIC_PROCESS	-1.57257	0.01473	0.0880147
																				GO_NEGATIVE_REGULATION_OF_CELL_CYCLE_PROCESS	-1.57207	0	0.0880637
																				GO_POSITIVE_REGULATION_OF_VASOCONSTRICTION	-1.56968	0.0141066	0.0902895
																				GO_DAMAGED_DNA_BINDING	-1.56847	0.00454545	0.0911658
																				GO_CAMERA_TYPE_EYE_PHOTORECEPTOR_CELL_DIFFERENTIATION	-1.568	0.0154905	0.0912412
																				GO_NEUROTRANSMITTER_SODIUM_SYMPORTER_ACTIVITY	-1.56778	0.0121317	0.0910701
																				GO_CONDENSED_NUCLEAR_CHROMOSOME	-1.56761	0	0.0908482
																				GO_LOW_DENSITY_LIPOPROTEIN_PARTICLE_RECEPTOR_BINDING	-1.56757	0.0101523	0.0904415
																				GO_MITOTIC_CELL_CYCLE_CHECKPOINT	-1.5674	0.00136799	0.0901509
																				GO_GLYOXYLATE_METABOLIC_PROCESS	-1.56637	0.0051458	0.0908931
																				GO_PROTEIN_LOCALIZATION_TO_CHROMOSOME	-1.55864	0.00786164	0.0995248
																				GO_TRIGLYCERIDE_RICH_LIPOPROTEIN_PARTICLE	-1.55661	0.00963082	0.101397
																				GO_NEGATIVE_REGULATION_OF_MITOTIC_NUCLEAR_DIVISION	-1.55618	0.00499168	0.10145
																				GO_NEGATIVE_REGULATION_OF_CHROMOSOME_SEGREGATION	-1.55585	0.00651466	0.101421
																				GO_PROTEIN_DEPOLYMERIZATION	-1.55476	0.0163934	0.102291
																				GO_SMALL_MOLECULE_CATABOLIC_PROCESS	-1.5522	0	0.105038
																				GO_PLASMA_LIPOPROTEIN_PARTICLE_CLEARANCE	-1.55077	0.0151007	0.106495
																				GO_HUMORAL_IMMUNE_RESPONSE_MEDIATED_BY_CIRCULATING_IMMUNOGLOBULIN	-1.55073	0.00769231	0.106065
																				GO_POSITIVE_REGULATION_OF_TRIGLYCERIDE_METABOLIC_PROCESS	-1.55045	0.0269815	0.106007
																				GO_SPINDLE_MIDZONE	-1.54961	0.0181518	0.106553
																				GO_EXTERNAL_SIDE_OF_PLASMA_MEMBRANE	-1.5495	0.00126743	0.106233
																				GO_DNA_INTEGRITY_CHECKPOINT	-1.54911	0.0013369	0.106322
																				GO_DNA_REPAIR	-1.54864	0	0.106515
																				GO_ATP_DEPENDENT_MICROTUBULE_MOTOR_ACTIVITY	-1.54851	0.0234114	0.106164
																				GO_SINGLE_STRANDED_DNA_BINDING	-1.54734	0.00141443	0.107142
																				GO_ORGANIC_ACID_CATABOLIC_PROCESS	-1.54731	0.00127226	0.106732
																				GO_CALCIUM_DEPENDENT_CELL_CELL_ADHESION_VIA_PLASMA_MEMBRANE_CELL_ADHESION_MOLECULES	-1.5473	0.0189274	0.10629
																				GO_POSITIVE_REGULATION_OF_MITOTIC_CELL_CYCLE	-1.54692	0.0013947	0.106314
																				GO_BILE_ACID_METABOLIC_PROCESS	-1.54665	0.00158479	0.106211
																				GO_POLYPEPTIDE_N_ACETYLGALACTOSAMINYLTRANSFERASE_ACTIVITY	-1.54293	0.0102916	0.110441
																				GO_RESPONSE_TO_TESTOSTERONE	-1.54259	0.0144462	0.110453
																				GO_PROTEIN_TETRAMERIZATION	-1.54202	0.00412088	0.110811
																				GO_REGULATION_OF_CELL_CYCLE_G2_M_PHASE_TRANSITION	-1.54113	0.0057554	0.111527
																				GO_NUCLEOSOME_BINDING	-1.54101	0.00797448	0.111263
																				GO_MONOOXYGENASE_ACTIVITY	-1.54097	0.00294118	0.110863
																				GO_OXIDOREDUCTASE_ACTIVITY_ACTING_ON_PAIRED_DONORS_WITH_INCORPORATION_OR_REDUCTION_OF_MOLECULAR_OXYGEN_NAD_P_H_AS_ONE_DONOR_AND_INCORPORATION_OF_ONE_ATOM_OF_OXYGEN	-1.54075	0.00966184	0.110654
																				GO_ORGANIC_ANION_TRANSMEMBRANE_TRANSPORTER_ACTIVITY	-1.54019	0	0.110904
																				GO_MITOTIC_SPINDLE	-1.53982	0.00445765	0.110815
																				GO_ORGANIC_ACID_TRANSMEMBRANE_TRANSPORT	-1.53903	0.00414938	0.111243
																				GO_CATALYTIC_STEP_2_SPLICEOSOME	-1.53743	0.00431655	0.112965
																				GO_NEUROPEPTIDE_RECEPTOR_ACTIVITY	-1.53729	0.0107527	0.112755
																				GO_ANION_TRANSPORT	-1.53726	0	0.112328
																				GO_POSITIVE_REGULATION_OF_LIPID_CATABOLIC_PROCESS	-1.53581	0.0155521	0.113757
																				GO_GLYCINE_METABOLIC_PROCESS	-1.53503	0.02	0.11425
																				GO_NEURON_RECOGNITION	-1.53454	0.00958466	0.114433
																				GO_LONG_CHAIN_FATTY_ACID_METABOLIC_PROCESS	-1.53362	0.00590842	0.115206
																				GO_SPINDLE	-1.53277	0	0.115824
																				GO_REGULATION_OF_SYSTEMIC_ARTERIAL_BLOOD_PRESSURE	-1.53262	0.0015083	0.115562
																				GO_MEIOTIC_CELL_CYCLE_PROCESS	-1.53127	0.00134953	0.116912
																				GO_RENAL_SYSTEM_PROCESS_INVOLVED_IN_REGULATION_OF_SYSTEMIC_ARTERIAL_BLOOD_PRESSURE	-1.53109	0.0166389	0.116714
																				GO_REGULATION_OF_CIRCADIAN_SLEEP_WAKE_CYCLE	-1.53097	0.0177706	0.116459
																				GO_ALDITOL_METABOLIC_PROCESS	-1.53025	0.0287648	0.116956
																				GO_COENZYME_BINDING	-1.52961	0	0.117403
																				GO_SPINDLE_MICROTUBULE	-1.52787	0.00449775	0.11928
																				GO_POSITIVE_REGULATION_OF_HEART_GROWTH	-1.52712	0.0175159	0.119887
																				GO_ENDOCYTIC_VESICLE_LUMEN	-1.52639	0.0135364	0.120365
																				GO_LIPID_TRANSPORTER_ACTIVITY	-1.52452	0.00276625	0.122589
																				GO_PEPTIDASE_INHIBITOR_ACTIVITY	-1.52347	0	0.123661
																				GO_PROTEIN_HETEROTETRAMERIZATION	-1.52266	0.0188088	0.124244
																				GO_NUCLEOTIDE_EXCISION_REPAIR_DNA_GAP_FILLING	-1.52257	0.0173502	0.123909
																				GO_RESPONSE_TO_NITRIC_OXIDE	-1.52222	0.0250836	0.123957
																				GO_PLATELET_ALPHA_GRANULE_LUMEN	-1.52205	0.00944882	0.123737
																				GO_RNA_SPLICING_VIA_TRANSESTERIFICATION_REACTIONS	-1.52138	0	0.12428
																				GO_REGULATION_OF_RENAL_SODIUM_EXCRETION	-1.51997	0.0214521	0.125814
																				GO_RESPONSE_TO_LEAD_ION	-1.51986	0.0183028	0.125519
																				GO_REGULATION_OF_LIPOPROTEIN_LIPASE_ACTIVITY	-1.51951	0.0203046	0.12556
																				GO_EPITHELIAL_TUBE_BRANCHING_INVOLVED_IN_LUNG_MORPHOGENESIS	-1.51942	0.0252525	0.12525
																				GO_MONOSACCHARIDE_TRANSPORT	-1.5181	0.00306748	0.126746
																				GO_ORGANIC_ACID_TRANSMEMBRANE_TRANSPORTER_ACTIVITY	-1.51729	0	0.127545
																				GO_CELL_MATRIX_ADHESION	-1.51697	0.00269179	0.12757
																				GO_CONDENSED_NUCLEAR_CHROMOSOME_CENTROMERIC_REGION	-1.51676	0.0209059	0.127436
																				GO_CELLULAR_RESPONSE_TO_NITRIC_OXIDE	-1.51616	0.0170358	0.127844
																				GO_SPINAL_CORD_PATTERNING	-1.51282	0.0303514	0.132038
																				GO_REGULATION_OF_CARDIAC_MUSCLE_CELL_PROLIFERATION	-1.51278	0.0174051	0.131606
																				GO_PYRUVATE_METABOLIC_PROCESS	-1.51267	0.0105581	0.131323
																				GO_RESPONSE_TO_GONADOTROPIN	-1.51237	0.0214876	0.131317
																				GO_RESPONSE_TO_NUTRIENT	-1.51124	0	0.132515
																				GO_CELL_SUBSTRATE_ADHESION	-1.51086	0	0.132558
																				GO_ORGANIC_ACID_BINDING	-1.51059	0.001287	0.132474
																				GO_NEGATIVE_REGULATION_OF_CELL_CYCLE_PHASE_TRANSITION	-1.51014	0.00271003	0.132682
																				GO_REGULATION_OF_MICROTUBULE_BASED_PROCESS	-1.50946	0	0.133304
																				GO_RESPONSE_TO_FATTY_ACID	-1.50914	0.00720461	0.13334
																				GO_MEIOTIC_CHROMOSOME_SEGREGATION	-1.50863	0.00755287	0.133556
																				GO_DEOXYRIBONUCLEOTIDE_METABOLIC_PROCESS	-1.50651	0.0177134	0.136
																				GO_MONOCARBOXYLIC_ACID_TRANSPORT	-1.50626	0.00275862	0.135937
																				GO_BILE_ACID_BIOSYNTHETIC_PROCESS	-1.50612	0.0165563	0.135736
																				GO_RESPONSE_TO_MAGNESIUM_ION	-1.50596	0.0244755	0.135485
																				GO_NITRIC_OXIDE_SYNTHASE_BINDING	-1.50594	0.0236088	0.135044
																				GO_FATTY_ACID_LIGASE_ACTIVITY	-1.50571	0.0291096	0.134906
																				GO_ORGANIC_ACID_TRANSPORT	-1.50458	0	0.136086
																				GO_BASEMENT_MEMBRANE	-1.50412	0.00416667	0.136297
																				GO_DIGESTIVE_SYSTEM_PROCESS	-1.50354	0.009375	0.136685
																				GO_LIPID_LOCALIZATION	-1.5035	0.00123457	0.136275
																				GO_AMMONIUM_ION_BINDING	-1.50324	0.00310559	0.136236
																				GO_TETRAPYRROLE_BINDING	-1.50316	0	0.13592
																				GO_CHROMATIN_REMODELING	-1.50142	0.0013089	0.137946
																				GO_HIGH_DENSITY_LIPOPROTEIN_PARTICLE_REMODELING	-1.50102	0.0250447	0.138105
																				GO_RESPONSE_TO_DRUG	-1.50097	0	0.137706
																				GO_COFACTOR_BINDING	-1.50046	0	0.138049
																				GO_PHOSPHOLIPASE_C_ACTIVATING_G_PROTEIN_COUPLED_RECEPTOR_SIGNALING_PATHWAY	-1.50027	0.00723589	0.137972
																				GO_REGULATION_OF_GLUCOSE_IMPORT_IN_RESPONSE_TO_INSULIN_STIMULUS	-1.49898	0.037037	0.139458
																				GO_SPINDLE_ASSEMBLY	-1.49894	0.00442478	0.139067
																				GO_RESPONSE_TO_ALCOHOL	-1.49817	0	0.139771
																				GO_GENE_SILENCING_BY_RNA	-1.49639	0.00272109	0.142003
																				GO_APOLIPOPROTEIN_BINDING	-1.49474	0.0361248	0.144254
																				GO_EXTRACELLULAR_MATRIX_COMPONENT	-1.49433	0.00275103	0.144442
																				GO_RESPONSE_TO_STEROL	-1.494	0.0236887	0.144543
																				GO_NEGATIVE_REGULATION_OF_GENE_EXPRESSION_EPIGENETIC	-1.49211	0.00138313	0.146923
																				GO_TRANSFERASE_ACTIVITY_TRANSFERRING_SULFUR_CONTAINING_GROUPS	-1.49206	0.00755287	0.146552
																				GO_NUCLEOSIDE_BISPHOSPHATE_METABOLIC_PROCESS	-1.49096	0.0108527	0.147717
																				GO_REGULATION_OF_STEROL_TRANSPORT	-1.49091	0.0170015	0.147352
																				GO_BRUSH_BORDER_MEMBRANE	-1.49086	0.005997	0.14698
																				GO_ALPHA_AMINO_ACID_METABOLIC_PROCESS	-1.49072	0	0.146743
																				GO_ANION_TRANSMEMBRANE_TRANSPORT	-1.4902	0.00120337	0.147076
																				GO_MICROTUBULE_POLYMERIZATION_OR_DEPOLYMERIZATION	-1.48986	0.0229358	0.147084
																				GO_POSITIVE_REGULATION_OF_CELL_CYCLE_PHASE_TRANSITION	-1.48975	0.0104167	0.14678
																				GO_FOUR_WAY_JUNCTION_DNA_BINDING	-1.48739	0.0279232	0.149948
																				GO_COPPER_ION_BINDING	-1.48642	0.0156986	0.150984
																				GO_REGULATION_OF_RENAL_SYSTEM_PROCESS	-1.48621	0.019697	0.150836
																				GO_DNA_REPLICATION_DEPENDENT_NUCLEOSOME_ORGANIZATION	-1.48594	0.0301587	0.150814
																				GO_CELL_ADHESION_MOLECULE_BINDING	-1.48574	0.00131406	0.150675
																				GO_RESPONSE_TO_METAL_ION	-1.4854	0	0.150773
																				GO_BRUSH_BORDER	-1.48386	0.0056338	0.15281
																				GO_POSITIVE_REGULATION_OF_OXIDOREDUCTASE_ACTIVITY	-1.48348	0.0274636	0.152972
																				GO_POSITIVE_REGULATION_OF_CARDIAC_MUSCLE_CELL_PROLIFERATION	-1.48314	0.0247525	0.152993
																				GO_CHROMATIN_SILENCING	-1.48243	0.00702247	0.153558
																				GO_CHROMATIN	-1.48185	0	0.154005
																				GO_REGULATION_OF_VASOCONSTRICTION	-1.48183	0.0232919	0.153568
																				GO_CELLULAR_RESPONSE_TO_ALCOHOL	-1.48016	0.00722543	0.155809
																				GO_MEMBRANE_DISASSEMBLY	-1.4797	0.0216049	0.156097
																				GO_DRUG_BINDING	-1.47946	0.00405954	0.156006
																				GO_INTRINSIC_COMPONENT_OF_EXTERNAL_SIDE_OF_PLASMA_MEMBRANE	-1.47805	0.0312012	0.157716
																				GO_PROTEOGLYCAN_METABOLIC_PROCESS	-1.47745	0.0113314	0.158253
																				GO_REGULATION_OF_SISTER_CHROMATID_COHESION	-1.47689	0.0338409	0.158664
																				GO_REGULATION_OF_LIPID_TRANSPORT	-1.47542	0	0.1604
																				GO_DEOXYRIBONUCLEOSIDE_TRIPHOSPHATE_METABOLIC_PROCESS	-1.47514	0.0457516	0.160496
																				GO_CYTOLYSIS	-1.47513	0.0241546	0.160031
																				GO_EXOPEPTIDASE_ACTIVITY	-1.47405	0.00141044	0.161279
																				GO_CELLULAR_LIPID_CATABOLIC_PROCESS	-1.47386	0.00134771	0.161152
																				GO_NEUROPEPTIDE_RECEPTOR_BINDING	-1.47321	0.0282575	0.161736
																				GO_NADP_BINDING	-1.47232	0.0277778	0.162789
																				GO_INTEGRIN_BINDING	-1.47087	0.00291121	0.164711
																				GO_ANION_TRANSMEMBRANE_TRANSPORTER_ACTIVITY	-1.46925	0	0.167015
																				GO_ASPARTATE_FAMILY_AMINO_ACID_CATABOLIC_PROCESS	-1.46901	0.0336134	0.166923
																				GO_VERY_LONG_CHAIN_FATTY_ACID_METABOLIC_PROCESS	-1.46878	0.0513644	0.166874
																				GO_PEPTIDASE_REGULATOR_ACTIVITY	-1.46787	0.00126904	0.167804
																				GO_WIDE_PORE_CHANNEL_ACTIVITY	-1.46753	0.031405	0.167833
																				GO_STEROL_TRANSPORTER_ACTIVITY	-1.46739	0.0308442	0.16762
																				GO_ORGANOPHOSPHATE_ESTER_TRANSPORT	-1.46601	0.00840336	0.169505
																				GO_OXIDOREDUCTASE_ACTIVITY_ACTING_ON_PAIRED_DONORS_WITH_INCORPORATION_OR_REDUCTION_OF_MOLECULAR_OXYGEN_REDUCED_FLAVIN_OR_FLAVOPROTEIN_AS_ONE_DONOR_AND_INCORPORATION_OF_ONE_ATOM_OF_OXYGEN	-1.46594	0.0274636	0.169151
																				GO_ACYLGLYCEROL_HOMEOSTASIS	-1.46479	0.0419463	0.170621
																				GO_PHOSPHOLIPID_TRANSPORT	-1.46313	0.0166415	0.172943
																				GO_METALLOEXOPEPTIDASE_ACTIVITY	-1.46301	0.0196375	0.17264
																				GO_REGULATION_OF_MICROTUBULE_POLYMERIZATION_OR_DEPOLYMERIZATION	-1.46293	0.00266667	0.172291
																				GO_CALCIUM_INDEPENDENT_CELL_CELL_ADHESION_VIA_PLASMA_MEMBRANE_CELL_ADHESION_MOLECULES	-1.4617	0.0404531	0.173815
																				GO_COFACTOR_BIOSYNTHETIC_PROCESS	-1.46152	0.00131926	0.173616
																				GO_POSITIVE_REGULATION_OF_CALCIUM_ION_TRANSMEMBRANE_TRANSPORTER_ACTIVITY	-1.45882	0.029316	0.177852
																				GO_ANION_HOMEOSTASIS	-1.45767	0.0296875	0.179367
																				GO_INTERSTRAND_CROSS_LINK_REPAIR	-1.4574	0.0263566	0.179323
																				GO_PYRIMIDINE_CONTAINING_COMPOUND_METABOLIC_PROCESS	-1.45634	0.0145985	0.180651
																				GO_AROMATIC_AMINO_ACID_FAMILY_METABOLIC_PROCESS	-1.45603	0.0361842	0.180693
																				GO_BILE_ACID_AND_BILE_SALT_TRANSPORT	-1.45583	0.0372168	0.180568
																				GO_PORE_COMPLEX	-1.45447	0.0528109	0.182338
																				GO_NEGATIVE_REGULATION_OF_COAGULATION	-1.45378	0.0230769	0.183049
																				GO_PROSTATE_GLAND_MORPHOGENESIS	-1.45348	0.046281	0.183122
																				GO_METAPHASE_PLATE_CONGRESSION	-1.45308	0.0245499	0.183368
																				GO_SYMPORTER_ACTIVITY	-1.45307	0.00538358	0.1829
																				GO_TRANSLESION_SYNTHESIS	-1.45287	0.0325581	0.182721
																				GO_U2_SNRNP	-1.45281	0.0513699	0.182352
																				GO_REGULATION_OF_N_METHYL_D_ASPARTATE_SELECTIVE_GLUTAMATE_RECEPTOR_ACTIVITY	-1.45036	0.0440141	0.186192
																				GO_MEIOSIS_I	-1.44989	0.0130058	0.186496
																				GO_POSITIVE_REGULATION_OF_COAGULATION	-1.44978	0.0410509	0.186191
																				GO_SUGAR_TRANSMEMBRANE_TRANSPORTER_ACTIVITY	-1.44934	0.0383973	0.186511
																				GO_ORGANIC_ACID_SODIUM_SYMPORTER_ACTIVITY	-1.44672	0.0323625	0.190598
																				GO_EXTRACELLULAR_MATRIX	-1.44597	0	0.191383
																				GO_STEROL_BINDING	-1.44498	0.0291859	0.192691
																				GO_REGULATION_OF_ORGAN_FORMATION	-1.44422	0.0322061	0.193596
																				GO_AMINO_ACID_BINDING	-1.44404	0.0041841	0.193406
																				GO_MONOSACCHARIDE_METABOLIC_PROCESS	-1.44382	0.00125156	0.193364
																				GO_CARBOXY_LYASE_ACTIVITY	-1.44222	0.0228385	0.195913
																				GO_PROTEINACEOUS_EXTRACELLULAR_MATRIX	-1.4406	0	0.198491
																				GO_MONOSACCHARIDE_BIOSYNTHETIC_PROCESS	-1.4406	0.0200927	0.197982
																				GO_U12_TYPE_SPLICEOSOMAL_COMPLEX	-1.4406	0.0302067	0.197476
																				GO_KINESIN_COMPLEX	-1.43974	0.027735	0.198497
																				GO_DNA_DIRECTED_DNA_POLYMERASE_ACTIVITY	-1.43934	0.048414	0.19879
																				GO_ALCOHOL_BINDING	-1.43826	0.0126582	0.200219
																				GO_REGULATION_OF_CENTROSOME_CYCLE	-1.43773	0.0367534	0.200622
																				GO_DNA_POLYMERASE_ACTIVITY	-1.43658	0.0298013	0.202432
																				GO_OXIDOREDUCTASE_ACTIVITY_ACTING_ON_CH_OH_GROUP_OF_DONORS	-1.4359	0.00693481	0.203112
																				GO_ETHANOLAMINE_CONTAINING_COMPOUND_METABOLIC_PROCESS	-1.43584	0.00843882	0.20277
																				GO_REGULATION_OF_HEART_GROWTH	-1.43505	0.0263158	0.203656
																				GO_REGULATION_OF_CARDIAC_MUSCLE_CONTRACTION_BY_REGULATION_OF_THE_RELEASE_OF_SEQUESTERED_CALCIUM_ION	-1.43334	0.0498282	0.20638
																				GO_RETINA_VASCULATURE_DEVELOPMENT_IN_CAMERA_TYPE_EYE	-1.43326	0.0476191	0.205971
																				GO_ACETYLGALACTOSAMINYLTRANSFERASE_ACTIVITY	-1.43318	0.0431177	0.205597
																				GO_SOLUTE_CATION_SYMPORTER_ACTIVITY	-1.43288	0.00852273	0.205622
																				GO_ORGAN_REGENERATION	-1.43287	0.0197269	0.205156
																				GO_PRE_MRNA_BINDING	-1.43248	0.0423012	0.205338
																				GO_NEGATIVE_REGULATION_OF_EPITHELIAL_CELL_DIFFERENTIATION	-1.43246	0.030303	0.204852
																				GO_FIBRINOLYSIS	-1.43234	0.059322	0.204543
																				GO_CALCIUM_MEDIATED_SIGNALING	-1.4318	0.0131004	0.205097
																				GO_REGULATION_OF_MESODERM_DEVELOPMENT	-1.43128	0.0529197	0.205551
																				GO_REGULATION_OF_CARDIAC_MUSCLE_TISSUE_DEVELOPMENT	-1.43112	0.029595	0.2054
																				GO_REGULATION_OF_ICOSANOID_SECRETION	-1.42867	0.0550918	0.209696
																				GO_REGULATION_OF_SULFUR_METABOLIC_PROCESS	-1.42782	0.0566038	0.210943
																				GO_PHOSPHATIDYLSERINE_BINDING	-1.42734	0.0324675	0.211351
																				GO_RECEPTOR_REGULATOR_ACTIVITY	-1.42656	0.0364238	0.212363
																				GO_RESPONSE_TO_EPIDERMAL_GROWTH_FACTOR	-1.42524	0.0550162	0.214236
																				GO_CELLULAR_MODIFIED_AMINO_ACID_METABOLIC_PROCESS	-1.42513	0.00125156	0.213914
																				GO_INORGANIC_ANION_EXCHANGER_ACTIVITY	-1.42496	0.0558214	0.213738
																				GO_LIPOPOLYSACCHARIDE_BINDING	-1.42455	0.0564784	0.21406
																				GO_REGULATION_OF_DOUBLE_STRAND_BREAK_REPAIR	-1.4236	0.0316265	0.215428
																				GO_ANATOMICAL_STRUCTURE_HOMEOSTASIS	-1.42302	0	0.21612
																				GO_SMALL_NUCLEAR_RIBONUCLEOPROTEIN_COMPLEX	-1.42262	0.0227273	0.216323
																				GO_ANION_ANION_ANTIPORTER_ACTIVITY	-1.42219	0.0702055	0.216719
																				GO_NEGATIVE_REGULATION_OF_MITOTIC_CELL_CYCLE	-1.42096	0.00519481	0.218672
																				GO_PLATELET_DEGRANULATION	-1.42075	0.0125698	0.218557
																				GO_ORGANIC_HYDROXY_COMPOUND_TRANSPORT	-1.42065	0.00942126	0.218274
																				GO_HISTONE_PHOSPHORYLATION	-1.42	0.0599676	0.219009
																				GO_CELL_CYCLE_G2_M_PHASE_TRANSITION	-1.41983	0.0177112	0.218821
																				GO_BASE_EXCISION_REPAIR	-1.41808	0.0377359	0.221508
																				GO_MHC_CLASS_II_PROTEIN_COMPLEX_BINDING	-1.41801	0.0649819	0.221106
																				GO_COENZYME_A_METABOLIC_PROCESS	-1.41795	0.0645161	0.220677
																				GO_TRICARBOXYLIC_ACID_METABOLIC_PROCESS	-1.4175	0.0352	0.221075
																				GO_SERTOLI_CELL_DEVELOPMENT	-1.41746	0.0599676	0.220653
																				GO_POSTREPLICATION_REPAIR	-1.41745	0.0190896	0.220155
																				GO_ACTIVATION_OF_ANAPHASE_PROMOTING_COMPLEX_ACTIVITY	-1.41692	0.0496454	0.220686
																				GO_REGULATION_OF_EXCRETION	-1.41633	0.0538336	0.221339
																				GO_POSITIVE_REGULATION_OF_MONOOXYGENASE_ACTIVITY	-1.4161	0.0583468	0.221263
																				GO_UDP_GLYCOSYLTRANSFERASE_ACTIVITY	-1.41582	0.011236	0.221338
																				GO_STRUCTURE_SPECIFIC_DNA_BINDING	-1.41538	0.0122616	0.221743
																				GO_REGULATION_OF_CELL_CYCLE_PHASE_TRANSITION	-1.41534	0	0.221307
																				GO_CELLULAR_RESPONSE_TO_FATTY_ACID	-1.41445	0.0368189	0.222561
																				GO_CHROMOSOME_LOCALIZATION	-1.41408	0.0291859	0.222787
																				GO_ANCHORED_COMPONENT_OF_PLASMA_MEMBRANE	-1.41402	0.0329154	0.222434
																				GO_CARTILAGE_DEVELOPMENT_INVOLVED_IN_ENDOCHONDRAL_BONE_MORPHOGENESIS	-1.41355	0.0533563	0.222896
																				GO_RESPONSE_TO_CORTICOSTEROID	-1.41347	0.00794702	0.222545
																				GO_DNA_BINDING_BENDING	-1.41284	0.0506536	0.223356
																				GO_CLUSTER_OF_ACTIN_BASED_CELL_PROJECTIONS	-1.41239	0.0111421	0.223776
																				GO_CELLULAR_AMINO_ACID_METABOLIC_PROCESS	-1.41198	0.00244499	0.224204
																				GO_REGULATION_OF_ORGANIC_ACID_TRANSPORT	-1.41194	0.0302572	0.223778
																				GO_REGULATION_OF_HORMONE_LEVELS	-1.41125	0	0.224519
																				GO_DORSAL_VENTRAL_NEURAL_TUBE_PATTERNING	-1.41081	0.0591304	0.224871
																				GO_POSITIVE_REGULATION_OF_SYNAPTIC_TRANSMISSION_GLUTAMATERGIC	-1.41076	0.0661017	0.22448
																				GO_OXIDOREDUCTASE_ACTIVITY_ACTING_ON_PEROXIDE_AS_ACCEPTOR	-1.4101	0.0299685	0.225344
																				GO_PEPTIDE_CATABOLIC_PROCESS	-1.41006	0.072758	0.224895
																				GO_AMMONIUM_ION_METABOLIC_PROCESS	-1.40969	0.00777202	0.225106
																				GO_PHENOL_CONTAINING_COMPOUND_METABOLIC_PROCESS	-1.40964	0.0255639	0.22468
																				GO_DENTATE_GYRUS_DEVELOPMENT	-1.4095	0.069808	0.224471
																				GO_DETOXIFICATION	-1.40875	0.0235988	0.22545
																				GO_HYDROLASE_ACTIVITY_HYDROLYZING_O_GLYCOSYL_COMPOUNDS	-1.40847	0.013986	0.225554
																				GO_POSITIVE_REGULATION_OF_WOUND_HEALING	-1.40678	0.0390244	0.228383
																				GO_ROUGH_ENDOPLASMIC_RETICULUM	-1.40611	0.0204082	0.229224
																				GO_OXIDOREDUCTASE_ACTIVITY_ACTING_ON_PAIRED_DONORS_WITH_INCORPORATION_OR_REDUCTION_OF_MOLECULAR_OXYGEN	-1.40598	0.00406504	0.228961
																				GO_APICAL_JUNCTION_COMPLEX	-1.40585	0.00932091	0.228702
																				GO_POSITIVE_REGULATION_OF_NITRIC_OXIDE_SYNTHASE_ACTIVITY	-1.40548	0.057947	0.228861
																				GO_SULFATION	-1.40483	0.0633803	0.229683
																				GO_NEGATIVE_REGULATION_OF_LIPID_TRANSPORT	-1.40457	0.0458404	0.229669
																				GO_NEURON_PROJECTION_REGENERATION	-1.40443	0.0552923	0.229434
																				GO_MIDBRAIN_DEVELOPMENT	-1.40391	0.0183099	0.230008
																				GO_SECONDARY_ACTIVE_TRANSMEMBRANE_TRANSPORTER_ACTIVITY	-1.40375	0.00514139	0.229843
																				GO_DNA_LIGATION	-1.40367	0.0498221	0.229494
																				GO_INDOLE_CONTAINING_COMPOUND_METABOLIC_PROCESS	-1.40364	0.0490694	0.229055
																				GO_RETINA_MORPHOGENESIS_IN_CAMERA_TYPE_EYE	-1.40341	0.0356589	0.229104
																				GO_NEGATIVE_REGULATION_OF_PROTEIN_COMPLEX_DISASSEMBLY	-1.40331	0.00506971	0.228805
																				GO_REGULATION_OF_TRIGLYCERIDE_BIOSYNTHETIC_PROCESS	-1.40301	0.0639731	0.228929
																				GO_LIPID_CATABOLIC_PROCESS	-1.40257	0.00122549	0.229393
																				GO_NEGATIVE_REGULATION_OF_CELL_CYCLE_G2_M_PHASE_TRANSITION	-1.40235	0.0553633	0.229298
																				GO_ERROR_FREE_TRANSLESION_SYNTHESIS	-1.40215	0.0822148	0.229188
																				GO_RESPONSE_TO_INORGANIC_SUBSTANCE	-1.40211	0	0.22879
																				GO_BRAIN_MORPHOGENESIS	-1.40198	0.0512397	0.228587
																				GO_CHONDROCYTE_DIFFERENTIATION	-1.40106	0.0200927	0.230086
																				GO_POSITIVE_REGULATION_OF_MACROPHAGE_DERIVED_FOAM_CELL_DIFFERENTIATION	-1.39963	0.0772947	0.232352
																				GO_NUCLEAR_NUCLEOSOME	-1.39937	0.044586	0.232373
																				GO_PHOSPHATIDYLCHOLINE_METABOLIC_PROCESS	-1.39928	0.0276074	0.232078
																				GO_TRANSMEMBRANE_RECEPTOR_PROTEIN_TYROSINE_KINASE_ACTIVITY	-1.39824	0.0241327	0.233694
																				GO_RESPONSE_TO_ESTROGEN	-1.3981	0.00510204	0.233535
																				GO_GLAND_DEVELOPMENT	-1.39726	0.00115473	0.234672
																				GO_REGULATION_OF_MEGAKARYOCYTE_DIFFERENTIATION	-1.39711	0.0678514	0.234504
																				GO_HYDROGEN_PEROXIDE_CATABOLIC_PROCESS	-1.39622	0.0745033	0.235817
																				GO_NEGATIVE_REGULATION_OF_ORGANIC_ACID_TRANSPORT	-1.39536	0.0719298	0.237138
																				GO_NEGATIVE_REGULATION_OF_WOUND_HEALING	-1.39535	0.04	0.236673
																				GO_DICARBOXYLIC_ACID_TRANSMEMBRANE_TRANSPORTER_ACTIVITY	-1.39479	0.0539216	0.237313
																				GO_OXIDOREDUCTION_COENZYME_METABOLIC_PROCESS	-1.39385	0.0230216	0.238814
																				GO_AMINOGLYCAN_BIOSYNTHETIC_PROCESS	-1.39376	0.017192	0.23852
																				GO_REGIONALIZATION	-1.39338	0.00238379	0.238853
																				GO_AMINE_METABOLIC_PROCESS	-1.39305	0.0108992	0.239011
																				GO_INNATE_IMMUNE_RESPONSE_IN_MUCOSA	-1.39284	0.0676568	0.238937
																				GO_REGULATION_OF_FATTY_ACID_BETA_OXIDATION	-1.39139	0.0829016	0.241394
																				GO_ISOPRENOID_BINDING	-1.39134	0.0485893	0.241016
																				GO_RESPONSE_TO_STEROID_HORMONE	-1.3897	0	0.243955
																				GO_POSITIVE_REGULATION_OF_CATION_CHANNEL_ACTIVITY	-1.3894	0.0576631	0.244098
																				GO_MICROTUBULE_ORGANIZING_CENTER_ORGANIZATION	-1.38924	0.0382436	0.243906
																				GO_CELLULAR_RESPONSE_TO_EPIDERMAL_GROWTH_FACTOR_STIMULUS	-1.38912	0.0752864	0.243615
																				GO_DISRUPTION_OF_CELLS_OF_OTHER_ORGANISM	-1.38888	0.0540984	0.243573
																				GO_NEURAL_TUBE_PATTERNING	-1.38875	0.0465839	0.243339
																				GO_BASOLATERAL_PLASMA_MEMBRANE	-1.38848	0.00380228	0.243432
																				GO_ACUTE_INFLAMMATORY_RESPONSE	-1.38846	0.0196375	0.242968
																				GO_WATER_SOLUBLE_VITAMIN_METABOLIC_PROCESS	-1.3883	0.0187861	0.242853
																				GO_REGULATION_OF_CELL_CYCLE_G1_S_PHASE_TRANSITION	-1.38807	0.00672043	0.242847
																				GO_REGULATION_OF_GASTRULATION	-1.38637	0.0523883	0.245883
																				GO_DEVELOPMENTAL_INDUCTION	-1.38595	0.0535117	0.246257
																				GO_SCAVENGER_RECEPTOR_ACTIVITY	-1.38579	0.0362205	0.246042
																				GO_NEURON_CELL_CELL_ADHESION	-1.38565	0.0831947	0.245834
																				GO_NEGATIVE_REGULATION_OF_LIPASE_ACTIVITY	-1.38544	0.0821918	0.245771
																				GO_CILIARY_TRANSITION_ZONE	-1.38362	0.0557377	0.249131
																				GO_RETINA_DEVELOPMENT_IN_CAMERA_TYPE_EYE	-1.38353	0.00537634	0.248824
																				GO_ANAPHASE_PROMOTING_COMPLEX_DEPENDENT_CATABOLIC_PROCESS	-1.38337	0.0311573	0.248667
																				GO_O_ACYLTRANSFERASE_ACTIVITY	-1.38322	0.0596125	0.248473
																				GO_WNT_PROTEIN_BINDING	-1.38316	0.0651163	0.248153
																				GO_REGULATION_OF_CHOLESTEROL_METABOLIC_PROCESS	-1.38314	0.0735786	0.247707
																				GO_SYNAPSE_ASSEMBLY	-1.38282	0.0365497	0.2479
																				GO_PHAGOCYTOSIS_RECOGNITION	-1.38201	0.0818815	0.249112
																				GO_PLATELET_ALPHA_GRANULE	-1.38171	0.017094	0.249271
																				GO_VITAMIN_TRANSPORTER_ACTIVITY	-1.38165	0.0651085	0.248927
																				GO_RESPONSE_TO_KETONE	-1.38139	0.00392157	0.249018
																				GO_HEPARAN_SULFATE_SULFOTRANSFERASE_ACTIVITY	-1.38112	0.0954861	0.249114
																				GO_NEGATIVE_REGULATION_OF_CYTOSKELETON_ORGANIZATION	-1.3806	0.00510856	0.249665
																				GO_GABA_RECEPTOR_COMPLEX	-1.38048	0.0740741	0.249421
